# Supplementary material for: 2-Chloro-N-(4-hy­droxy­phen­yl)acetamide
Source: IUCrdata. 2024 Oct 24;9(Pt 10):x241015. doi: 10.1107/S2414314624010150 (PMC11660168; doi:10.1107/S2414314624010150)
Supplement: Supplementary file 1 [file x-09-x241015-sup1.cif]

##############################################################################
#                                                                            #
# This CIF contains the data for a data article accepted for                 #
# publication in IUCrData. It conforms to the requirements of                #
# Notes for Authors for IUCrData, and has been                               #
# peer reviewed under the auspices of IUCrData.                              #
#                                                                            #
# Full details of the Crystallographic Information File format               #
# are given in the paper "The Crystallographic Information File (CIF):       #
# a New Standard Archive File for Crystallography" by S. R. Hall, F. H.      #
# Allen and I. D. Brown [Acta Cryst. (1991), A47, 655-685].                  #
#                                                                            #
# The current version of the core CIF dictionary is obtainable from          #
# ftp://ftp.iucr.org/pub/cif_core.dic.                                       #
#                                                                            #
# Software is freely available for graphical display of the structure(s)     #
# in this CIF. For information consult the CIF software page                 #
# http://www.iucr.org/resources/cif/software.                                #
#                                                                            #
# This file may be used for bona fide research purposes within the           #
# scientific community so long as proper attribution is given to the data    # 
# article from which it was obtained.                                        #
#                                                                            #
##############################################################################
data_I
_audit_creation_method     'SHELXL-2019/3'
_journal_date_recd_electronic     2024-10-14
_journal_date_accepted     2024-10-17
_journal_name_full     'IUCrData'
_journal_year     2024
_journal_volume     9
_journal_issue     10
_journal_page_first     0
_journal_page_last     0
_journal_paper_category     HO
_journal_paper_doi     10.1107/S2414314624010150
_journal_coeditor_code     TK4111
_publ_contact_author_name     'Abdulsalam Alsubari'
_publ_contact_author_address
;
Laboratory of Medicinal Chemistry
Faculty of Clinical Pharmacy
21 September University, Yemen.
;
_publ_contact_author_email
                            'alsubaripharmaco@21umas.edu.ye, y.ramli@um5r.ac.ma'
_publ_contact_author_fax     ?
_publ_contact_author_phone     ?
_publ_section_title
;
2-Chloro-<i>N</i>-(4-hydroxyphenyl)acetamide
;
_publ_section_title_footnote     .
loop_
    _publ_author_name
    _publ_author_footnote
    _publ_author_address
    'El Moutaouakil Ala Allah, Abderrazzak' .
;
Laboratory of Medicinal Chemistry
Drug Sciences Research Center
Faculty of Medicine and Pharmacy
Mohammed V University in Rabat,
Morocco
;
    'Kariuki, Benson M.' .
;
School of Chemistry, Cardiff University
Main Building, Park Place, Cardiff, CF10 3AT
United Kingdom
;
    'Ameziane El Hassani, Issam' .
;
Laboratory of Medicinal Chemistry
Drug Sciences Research Center
Faculty of Medicine and Pharmacy
Mohammed V University in Rabat,
Morocco
;
    'Alsubari, Abdulsalam' .
;
Laboratory of Medicinal Chemistry
Faculty of Clinical Pharmacy
21 September University
Yemen
;
    'Guerrab, Walid' .
;
Laboratory of Medicinal Chemistry
Drug Sciences Research Center
Faculty of Medicine and Pharmacy
Mohammed V University in Rabat,
Morocco
;
    'A. Said, Musa' .
;
Department of Chemistry, Faculty of Science
Islamic University of Madinah, Madinah, 42351
Saudi Arabia
;
    'Ramli, Youssef' .
;
Laboratory of Medicinal Chemistry
Drug Sciences Research Center
Faculty of Medicine and Pharmacy
Mohammed V University in Rabat,
Morocco
;
_publ_section_synopsis
;
2-Chloro-<i>N</i>-(4-hydroxyphenyl)acetamide has been synthesized and
characterized by FT--IR, ^1^H and ^13^C NMR spectroscopy as well as
single-crystal X-ray diffraction.
;
_chemical_name_systematic
;
2-Chloro-<i>N</i>-(4-hydroxyphenyl)acetamide
;
_chemical_name_common     ?
_chemical_formula_moiety     'C8 H8 Cl N O2'
_chemical_formula_sum     'C8 H8 Cl N O2'
_chemical_formula_iupac     'C8 H8 Cl N O2'
_chemical_formula_weight     185.60
_chemical_melting_point     ?
_chemical_absolute_configuration     ad
_space_group_crystal_system     monoclinic
_space_group_name_H-M_alt     'P 21'
_space_group_name_Hall     'P 2yb'
loop_
    _space_group_symop_operation_xyz
    'x, y, z'
    '-x, y+1/2, -z'
_cell_length_a     6.5088(6)
_cell_length_b     5.1758(5)
_cell_length_c     12.2175(14)
_cell_angle_alpha     90
_cell_angle_beta     101.649(10)
_cell_angle_gamma     90
_cell_volume     403.11(7)
_cell_formula_units_Z     2
_cell_measurement_reflns_used     1576
_cell_measurement_theta_min     3.8830
_cell_measurement_theta_max     28.2060
_cell_measurement_temperature     296(2)
_exptl_crystal_description     plate
_exptl_crystal_colour     colourless
_exptl_crystal_size_max     0.450
_exptl_crystal_size_mid     0.200
_exptl_crystal_size_min     0.070
_exptl_crystal_density_diffrn     1.529
_exptl_crystal_density_meas     ?
_exptl_crystal_density_method     ?
_exptl_crystal_F_000     192
_exptl_absorpt_coefficient_mu     0.426
_exptl_absorpt_correction_type     gaussian
_exptl_absorpt_process_details
;
(CrysAlis Pro; Rigaku OD, 2023)
;
_exptl_absorpt_correction_T_min     0.642
_exptl_absorpt_correction_T_max     1.000
_diffrn_ambient_temperature     296(2)
_diffrn_source     ?
_diffrn_radiation_type     MoK\a
_diffrn_radiation_wavelength     0.71073
_diffrn_measurement_device_type     'SuperNova, Dual, Cu at home/near, Atlas'
_diffrn_measurement_method     '\w scans'
_diffrn_detector_area_resol_mean     ?
_diffrn_reflns_number     3642
_diffrn_reflns_av_R_equivalents     0.0280
_diffrn_reflns_av_unetI/netI     0.0494
_diffrn_reflns_theta_min     3.304
_diffrn_reflns_theta_max     29.682
_diffrn_reflns_theta_full     25.242
_diffrn_measured_fraction_theta_max     0.879
_diffrn_measured_fraction_theta_full     0.996
_diffrn_reflns_limit_h_min     -8
_diffrn_reflns_limit_h_max     8
_diffrn_reflns_limit_k_min     -7
_diffrn_reflns_limit_k_max     7
_diffrn_reflns_limit_l_min     -16
_diffrn_reflns_limit_l_max     13
_diffrn_standards_number     0
_diffrn_standards_interval_count     0
_diffrn_standards_interval_time     0
_diffrn_standards_decay_%     0
_refine_special_details     ?
_reflns_number_total     1902
_reflns_number_gt     1487
_reflns_threshold_expression     'I > 2\s(I)'
_refine_ls_structure_factor_coef     Fsqd
_refine_ls_matrix_type     full
_refine_ls_R_factor_all     0.0600
_refine_ls_R_factor_gt     0.0390
_refine_ls_wR_factor_gt     0.0694
_refine_ls_wR_factor_ref     0.0809
_refine_ls_goodness_of_fit_ref     1.061
_refine_ls_restrained_S_all     1.061
_refine_ls_number_reflns     1902
_refine_ls_number_parameters     110
_refine_ls_number_restraints     1
_refine_ls_hydrogen_treatment     constr
_refine_ls_weighting_scheme     calc
_refine_ls_weighting_details
              'w=1/[\s^2^(Fo^2^)+(0.0294P)^2^+0.0021P] where P=(Fo^2^+2Fc^2^)/3'
_atom_sites_solution_hydrogens     geom
_atom_sites_solution_primary     ?
_atom_sites_solution_secondary     ?
_refine_ls_shift/su_max     0.000
_refine_ls_shift/su_mean     0.000
_refine_diff_density_max     0.163
_refine_diff_density_min     -0.185
_refine_ls_extinction_method     none
_refine_ls_extinction_coef     .
_refine_ls_abs_structure_details
;
Flack <i>x</i> determined using 510 quotients
[(<i>I</i>^+^)-(<i>I</i>^-^)]/[(<i>I</i>^+^)+(<i>I</i>^-^)]
(Parsons <i>et al.</i>,  2013)
;
_refine_ls_abs_structure_Flack     0.11(5)
loop_
    _atom_type_symbol
    _atom_type_description
    _atom_type_scat_dispersion_real
    _atom_type_scat_dispersion_imag
    _atom_type_scat_source
    'C' 'C' 0.0033 0.0016
                         'International Tables Vol C Tables 4.2.6.8 and 6.1.1.4'
    'H' 'H' 0.0000 0.0000
                         'International Tables Vol C Tables 4.2.6.8 and 6.1.1.4'
    'N' 'N' 0.0061 0.0033
                         'International Tables Vol C Tables 4.2.6.8 and 6.1.1.4'
    'O' 'O' 0.0106 0.0060
                         'International Tables Vol C Tables 4.2.6.8 and 6.1.1.4'
    'Cl' 'Cl' 0.1484 0.1585
                         'International Tables Vol C Tables 4.2.6.8 and 6.1.1.4'
_computing_data_collection
;
CrysAlis Pro (Rigaku OD, 2023)
;
_computing_cell_refinement
;
CrysAlis Pro (Rigaku OD, 2023)
;
_computing_data_reduction
;
CrysAlis Pro (Rigaku OD, 2023)
;
_computing_structure_solution
;
<i>SHELXT</i> (Sheldrick, 2015a)
;
_computing_structure_refinement
;
<i>SHELXL2019/2</i> (Sheldrick, 2015b)
;
_computing_molecular_graphics
;
Mercury (Macrae <i>et al.</i>,  2020)
;
_computing_publication_material
;
WinGX (Farrugia, 2012)
;
loop_
    _atom_site_type_symbol
    _atom_site_label
    _atom_site_fract_x
    _atom_site_fract_y
    _atom_site_fract_z
    _atom_site_U_iso_or_equiv
    _atom_site_adp_type
    _atom_site_calc_flag
    _atom_site_occupancy
    _atom_site_disorder_assembly
    _atom_site_disorder_group
    C C1 0.7301(4) 0.3699(6) 0.8980(2) 0.0311(7) Uani d 1 . .
    C C2 0.5982(4) 0.5654(6) 0.9179(3) 0.0334(7) Uani d 1 . .
    H H2 0.645995 0.688449 0.972562 0.040 Uiso calc 1 . .
    C C3 0.3940(5) 0.5786(6) 0.8563(3) 0.0337(7) Uani d 1 . .
    H H3 0.305127 0.710757 0.869335 0.040 Uiso calc 1 . .
    C C4 0.3236(4) 0.3932(6) 0.7754(2) 0.0290(7) Uani d 1 . .
    C C5 0.4562(5) 0.1964(6) 0.7575(3) 0.0335(8) Uani d 1 . .
    H H5 0.408280 0.070786 0.703994 0.040 Uiso calc 1 . .
    C C6 0.6593(5) 0.1844(6) 0.8184(3) 0.0348(8) Uani d 1 . .
    H H6 0.747984 0.051642 0.805778 0.042 Uiso calc 1 . .
    C C7 -0.0065(5) 0.6041(7) 0.6835(3) 0.0349(7) Uani d 1 . .
    C C8 -0.2181(5) 0.5695(7) 0.6051(3) 0.0442(9) Uani d 1 . .
    H H8A -0.238963 0.713348 0.553173 0.053 Uiso calc 1 . .
    H H8B -0.326264 0.580067 0.649112 0.053 Uiso calc 1 . .
    N N1 0.1164(3) 0.3959(5) 0.7083(2) 0.0331(6) Uani d 1 . .
    H H1 0.065971 0.250333 0.681401 0.040 Uiso calc 1 . .
    O O1 0.9342(3) 0.3507(4) 0.9570(2) 0.0433(6) Uani d 1 . .
    H H1A 0.967245 0.484830 0.991810 0.065 Uiso calc 1 . .
    O O2 0.0363(3) 0.8215(4) 0.7186(2) 0.0500(6) Uani d 1 . .
    Cl Cl1 -0.25580(12) 0.27889(19) 0.52655(7) 0.0555(3) Uani d 1 . .
loop_
    _atom_site_aniso_label
    _atom_site_aniso_U_11
    _atom_site_aniso_U_22
    _atom_site_aniso_U_33
    _atom_site_aniso_U_12
    _atom_site_aniso_U_13
    _atom_site_aniso_U_23
    C1 0.0250(14) 0.0296(17) 0.0360(17) -0.0017(13) -0.0002(12) 0.0054(14)
    C2 0.0334(17) 0.0289(17) 0.0344(17) -0.0011(14) -0.0014(13) -0.0042(14)
    C3 0.0304(16) 0.0303(17) 0.0383(18) 0.0034(14) 0.0022(13) -0.0025(14)
    C4 0.0251(15) 0.0268(15) 0.0329(16) -0.0010(13) 0.0006(12) 0.0036(13)
    C5 0.0326(16) 0.0266(17) 0.0386(18) -0.0022(13) 0.0007(13) -0.0037(13)
    C6 0.0293(15) 0.0254(16) 0.050(2) 0.0063(12) 0.0079(14) -0.0008(14)
    C7 0.0279(16) 0.0337(18) 0.0412(18) 0.0000(14) 0.0022(13) 0.0041(15)
    C8 0.0340(17) 0.0336(19) 0.058(2) 0.0014(15) -0.0066(15) 0.0046(17)
    N1 0.0279(13) 0.0259(13) 0.0407(15) -0.0005(11) -0.0047(11) -0.0030(12)
    O1 0.0293(10) 0.0387(15) 0.0545(14) 0.0005(10) -0.0093(9) -0.0015(12)
    O2 0.0407(12) 0.0297(14) 0.0705(16) 0.0019(11) -0.0105(11) -0.0033(12)
    Cl1 0.0505(5) 0.0519(5) 0.0530(5) -0.0009(5) -0.0155(4) -0.0056(5)
_geom_special_details
;
 All esds (except the esd in the dihedral angle between two l.s. planes)
 are estimated using the full covariance matrix.  The cell esds are taken
 into account individually in the estimation of esds in distances, angles
 and torsion angles; correlations between esds in cell parameters are only
 used when they are defined by crystal symmetry.  An approximate (isotropic)
 treatment of cell esds is used for estimating esds involving l.s. planes.
;
loop_
    _geom_bond_atom_site_label_1
    _geom_bond_atom_site_label_2
    _geom_bond_site_symmetry_2
    _geom_bond_distance
    _geom_bond_publ_flag
    C1 C6 . 1.378(4) ?
    C1 C2 . 1.379(4) ?
    C1 O1 . 1.381(3) ?
    C2 C3 . 1.391(4) ?
    C2 H2 . 0.9300 ?
    C3 C4 . 1.387(4) ?
    C3 H3 . 0.9300 ?
    C4 C5 . 1.381(4) ?
    C4 N1 . 1.430(3) ?
    C5 C6 . 1.382(4) ?
    C5 H5 . 0.9300 ?
    C6 H6 . 0.9300 ?
    C7 O2 . 1.216(4) ?
    C7 N1 . 1.340(4) ?
    C7 C8 . 1.520(4) ?
    C8 Cl1 . 1.774(4) ?
    C8 H8A . 0.9700 ?
    C8 H8B . 0.9700 ?
    N1 H1 . 0.8600 ?
    O1 H1A . 0.8200 ?
loop_
    _geom_angle_atom_site_label_1
    _geom_angle_atom_site_label_2
    _geom_angle_atom_site_label_3
    _geom_angle_site_symmetry_1
    _geom_angle_site_symmetry_3
    _geom_angle
    _geom_angle_publ_flag
    C6 C1 C2 . . 120.3(3) ?
    C6 C1 O1 . . 117.8(3) ?
    C2 C1 O1 . . 121.9(3) ?
    C1 C2 C3 . . 120.1(3) ?
    C1 C2 H2 . . 119.9 ?
    C3 C2 H2 . . 119.9 ?
    C4 C3 C2 . . 119.6(3) ?
    C4 C3 H3 . . 120.2 ?
    C2 C3 H3 . . 120.2 ?
    C5 C4 C3 . . 119.8(3) ?
    C5 C4 N1 . . 117.6(3) ?
    C3 C4 N1 . . 122.6(3) ?
    C4 C5 C6 . . 120.6(3) ?
    C4 C5 H5 . . 119.7 ?
    C6 C5 H5 . . 119.7 ?
    C1 C6 C5 . . 119.7(3) ?
    C1 C6 H6 . . 120.1 ?
    C5 C6 H6 . . 120.1 ?
    O2 C7 N1 . . 125.5(3) ?
    O2 C7 C8 . . 116.4(3) ?
    N1 C7 C8 . . 118.1(3) ?
    C7 C8 Cl1 . . 116.7(2) ?
    C7 C8 H8A . . 108.1 ?
    Cl1 C8 H8A . . 108.1 ?
    C7 C8 H8B . . 108.1 ?
    Cl1 C8 H8B . . 108.1 ?
    H8A C8 H8B . . 107.3 ?
    C7 N1 C4 . . 126.0(3) ?
    C7 N1 H1 . . 117.0 ?
    C4 N1 H1 . . 117.0 ?
    C1 O1 H1A . . 109.5 ?
loop_
    _geom_torsion_atom_site_label_1
    _geom_torsion_atom_site_label_2
    _geom_torsion_atom_site_label_3
    _geom_torsion_atom_site_label_4
    _geom_torsion_site_symmetry_1
    _geom_torsion_site_symmetry_2
    _geom_torsion_site_symmetry_3
    _geom_torsion_site_symmetry_4
    _geom_torsion
    _geom_torsion_publ_flag
    N1 C7 C8 Cl1 . . . . -15.4(4) ?
loop_
    _geom_hbond_atom_site_label_D
    _geom_hbond_atom_site_label_H
    _geom_hbond_atom_site_label_A
    _geom_hbond_site_symmetry_A
    _geom_hbond_distance_DH
    _geom_hbond_distance_HA
    _geom_hbond_distance_DA
    _geom_hbond_angle_DHA
    _geom_hbond_publ_flag
    C3 H3 O2 . 0.93 2.34 2.873(4) 116 yes
    N1 H1 Cl1 . 0.86 2.53 2.999(2) 115 yes
    N1 H1 O2 1_545 0.86 2.28 3.025(3) 145 yes
    O1 H1A O1 2_757 0.82 2.06 2.8585(17) 166 yes
_shelx_space_group_comment
;
The symmetry employed for this shelxl refinement is uniquely defined
by the following loop, which should always be used as a source of
symmetry information in preference to the above space-group names.
They are only intended as comments.
;
_shelx_estimated_absorpt_T_min     0.831
_shelx_estimated_absorpt_T_max     0.971
_shelx_hkl_file
;
   0  -7   0 218.901 313.200   4
   0  -7  -1 842.563 421.951   4
   0  -7   1-608.893 443.758   4
   0  -7   2 514.484 254.900   4
   0  -7  -2 145.829 257.816   4
   0  -7  -3 423.566 338.388   4
   0  -7   3 158.797 416.985   4
   0  -6   0 4408.92 726.616   4
   0  -6   1 5821.96 781.368   4
   0  -6  -1 6520.51 846.745   4
   0  -6  -2 2109.56 517.414   4
   0  -6   2 1361.43 504.703   4
   0  -6   3 135.450 270.533   4
   0  -6  -3 553.440 318.364   4
   0  -6  -4 552.932 390.155   4
   0  -6   4 664.574 426.121   4
   0  -6   5 970.851 492.317   4
   0  -6  -5 688.474 380.595   4
   0  -6   6 3383.75 708.405   4
   0  -6  -6 2198.31 486.047   4
   0  -6   7-632.804 459.135   4
   0  -6  -7-7.79830 177.092   4
   0  -6   8 564.653 339.504   4
   0  -6  -8 123.575 158.252   4
   0  -5   0-465.991 351.753   4
   0  -5   1 27762.2 1560.27   4
   0  -5  -1 28116.2 1532.55   4
   0  -5  -2 6959.29 812.125   4
   0  -5   2 6422.17 827.748   4
   0  -5  -3 7779.01 798.327   4
   0  -5   3 8543.82 828.704   3
   0  -5   3 8363.93 912.272   4
   0  -5   4 3803.26 516.223   3
   0  -5  -4 2933.97 542.400   4
   0  -5   4 3278.16 638.053   4
   0  -5   5 998.959 399.521   4
   0  -5  -5 266.034 195.603   4
   0  -5  -6 3987.78 596.620   4
   0  -5   6 3443.18 710.585   4
   0  -5   7 3833.05 679.980   4
   0  -5  -7 3701.04 592.119   4
   0  -5   8 1194.31 411.731   4
   0  -5  -8 1294.30 393.135   4
   0  -5  -9 1964.06 461.289   4
   0  -5   9 2730.94 714.906   4
   0  -5  10 542.135 415.526   4
   0  -5 -10 1455.96 379.548   4
   0  -4   0 32401.0 1526.57   3
   0  -4   0 33564.1 1486.89   4
   0  -4   1 16849.1 1060.65   3
   0  -4  -1 17053.3 1170.40   3
   0  -4  -1 18591.6 1091.31   4
   0  -4   1 19503.3 1163.63   4
   0  -4   2 24176.9 1230.26   3
   0  -4   2 27688.2 1405.64   4
   0  -4  -2 27528.7 1308.72   4
   0  -4  -2 26405.0 1483.82   3
   0  -4  -3 9410.24 926.668   3
   0  -4   3 11669.1 951.014   4
   0  -4  -3 9631.87 790.271   4
   0  -4   3 8602.06 710.436   3
   0  -4  -4 2227.34 234.193   2
   0  -4  -4 2560.57 443.580   4
   0  -4   4 2446.48 476.231   4
   0  -4   4 2434.99 364.823   3
   0  -4  -5 9968.46 609.972   2
   0  -4  -5 9938.59 799.505   4
   0  -4   5 10162.1 905.561   4
   0  -4   5 9077.76 665.433   3
   0  -4  -6 1278.40 305.930   2
   0  -4   6 1925.31 444.878   4
   0  -4  -6 1323.99 341.280   4
   0  -4   6 1504.22 291.622   3
   0  -4  -7 429.454 247.839   4
   0  -4  -7 641.094 246.738   2
   0  -4   7 416.067 317.507   4
   0  -4  -8 956.705 300.703   4
   0  -4  -8 318.355 240.869   2
   0  -4  -9 1726.12 389.911   4
   0  -4 -10 993.725 299.706   4
   0  -4 -11 671.029 315.447   4
   0  -4 -12 248.876 266.893   4
   0  -3   0-74.8359 135.411   3
   0  -3   0-11.6246 158.777   4
   0  -3   1 5565.17 559.884   4
   0  -3  -1 4596.12 530.475   3
   0  -3   1 5013.52 510.584   3
   0  -3  -1 4841.34 493.805   4
   0  -3   2 2823.18 433.744   4
   0  -3   2 2255.09 353.736   3
   0  -3  -2 2709.88 181.331   2
   0  -3  -2 3218.87 418.728   4
   0  -3  -3 44222.8 987.815   2
   0  -3  -3 50098.7 1505.19   4
   0  -3   3 48643.9 1600.33   4
   0  -3   3 44622.8 1320.79   3
   0  -3   4 11306.1 640.647   3
   0  -3  -4 10849.9 590.153   2
   0  -3   4 12189.3 855.442   4
   0  -3  -4 12813.4 787.459   4
   0  -3  -5 2799.56 355.992   2
   0  -3   5 3266.44 430.092   4
   0  -3   5 3124.92 348.569   3
   0  -3  -5 3437.12 421.389   4
   0  -3  -6 4852.86 504.583   2
   0  -3   6 5987.69 592.889   4
   0  -3  -6 6219.71 574.068   4
   0  -3  -7 8939.42 735.126   2
   0  -3  -7 10162.7 748.182   4
   0  -3  -8 5802.94 622.173   2
   0  -3  -8 6975.65 655.965   4
   0  -3  -9 6177.18 637.006   4
   0  -3 -10 3271.46 490.534   4
   0  -3 -11 2851.06 507.384   4
   0  -3 -12 4543.75 646.140   4
   0  -3 -13 1988.62 463.669   4
   0  -2   0 84781.3 1635.88   4
   0  -2   0 77147.9 1636.69   3
   0  -2   1 35741.0 1043.35   3
   0  -2   1 37944.3 1113.98   4
   0  -2  -1 36838.7 1065.97   4
   0  -2  -2 15546.3 700.448   4
   0  -2   2 14257.9 627.829   3
   0  -2   2 14532.4 705.327   4
   0  -2   3 34180.5 914.744   3
   0  -2  -3 36850.2 1082.45   4
   0  -2   4 135094. 2175.74   4
   0  -2  -4 135936. 2136.28   4
   0  -2   5 23877.6 944.581   4
   0  -2  -5 26314.7 988.184   4
   0  -2  -6 8276.75 584.554   4
   0  -2   6 8093.94 590.071   4
   0  -2   7 521.528 186.737   4
   0  -2  -7 662.878 181.718   4
   0  -2  -8 553.320 224.430   4
   0  -2   8 804.136 226.366   4
   0  -2  -9 646.057 226.082   4
   0  -2 -10 1426.79 329.572   4
   0  -2 -11 1210.17 354.378   4
   0  -2 -12 5018.88 631.094   4
   0  -2 -13 880.559 325.660   4
   0  -2 -14 2174.38 496.214   4
   0  -1   0 14.4959 87.5330   3
   0  -1   0 12.6368 89.4033   4
   0  -1  -1 165661. 1612.73   4
   0  -1   1 161872. 1531.45   3
   0  -1   2 20975.0 517.645   3
   0  -1  -2 21747.1 617.868   4
   0  -1   3 81603.8 1299.03   4
   0  -1  -3 82391.1 1270.83   4
   0  -1  -4 63347.7 1204.44   4
   0  -1   4 61088.3 1204.83   4
   0  -1   5 75016.6 1457.44   4
   0  -1   6 384.633 157.602   4
   0  -1   7 22603.9 925.547   4
   0  -1   8 26553.6 1081.95   4
   0  -1  -8 24356.3 1048.50   4
   0  -1  -9 14282.8 850.888   4
   0  -1 -10 3720.27 500.511   4
   0  -1 -11 6572.43 671.141   4
   0  -1 -12 4146.50 580.134   4
   0  -1 -13 2513.46 492.816   4
   0  -1 -14 269.120 296.780   4
   0   0   3 12170.4 424.217   4
   0   0  -3 12520.5 355.054   1
   0   0   4 77347.6 1236.37   4
   0   0  -4 78071.5 1000.89   1
   0   0   5 87704.7 1484.28   4
   0   0  -5 90551.8 1180.03   1
   0   0  -6 72.9145 87.5756   1
   0   0   6 127.173 105.732   4
   0   0  -7 203.694 102.567   1
   0   0   7 168.372 130.476   4
   0   0   8 319.189 165.500   4
   0   0  -8 106.970 96.7670   1
   0   0  -9 2630.07 277.007   1
   0   0  -9 2720.44 385.196   4
   0   0   9 2431.45 380.150   4
   0   0 -10 1165.00 303.268   4
   0   0 -10 1388.59 215.022   1
   0   0 -11 314.763 143.512   1
   0   0 -11 494.288 236.942   4
   0   0 -12 1484.11 220.931   1
   0   0 -12 1411.25 387.382   4
   0   0 -13 3739.16 610.437   4
   0   0 -14 1696.74 488.294   4
   0   0 -15 437.022 230.854   4
   0   1   0 38.6308 74.9436   4
   0   1   1 164886. 1670.54   4
   0   1  -1 169828. 1596.53   3
   0   1   2 22062.6 651.711   4
   0   1  -2 20639.9 551.391   3
   0   1   3 84055.9 1363.63   4
   0   1  -3 85405.1 1197.80   3
   0   1  -4 59950.2 1308.54   4
   0   1   4 58570.8 1256.46   4
   0   1  -4 60431.2 1114.47   3
   0   1  -5 76778.0 1587.53   1
   0   1   5 76938.6 1554.57   4
   0   1  -5 74429.8 1354.93   3
   0   1   6 631.535 179.236   4
   0   1  -6 848.801 175.204   1
   0   1  -6 828.050 182.778   3
   0   1  -7 22212.6 944.881   1
   0   1   7 22733.3 991.001   4
   0   1  -8 24227.1 1026.74   1
   0   1   8 25278.6 1115.46   4
   0   1  -8 24293.7 1134.13   4
   0   1  -9 13312.0 911.094   4
   0   1  -9 13629.7 793.296   1
   0   1 -10 3973.17 479.986   1
   0   1 -10 3133.39 507.443   4
   0   1 -11 5874.43 608.453   3
   0   1 -11 5993.42 699.736   4
   0   1 -11 7325.36 617.819   1
   0   1 -12 4887.00 530.860   1
   0   1 -12 3665.41 602.520   4
   0   1 -12 4491.49 577.389   3
   0   1 -13 2182.14 399.515   1
   0   1 -13 2177.66 441.318   3
   0   1 -13 2337.40 541.193   4
   0   1 -14 489.478 250.867   3
   0   1 -14 690.167 416.428   4
   0   1 -15 828.047 368.865   3
   0   1 -16 1889.16 507.229   3
   0   2   0 79920.0 1562.88   4
   0   2   1 39146.1 1148.98   4
   0   2  -1 35354.2 1068.20   3
   0   2   2 15301.3 737.575   4
   0   2  -2 15249.4 700.663   3
   0   2   3 34175.4 1150.97   4
   0   2  -3 33698.1 1028.80   3
   0   2   4 135996. 2379.28   4
   0   2  -4 135715. 2099.31   3
   0   2   5 25490.1 1084.98   4
   0   2  -5 26941.1 976.710   3
   0   2   6 8028.66 640.380   4
   0   2  -6 7993.29 564.481   3
   0   2  -6 7944.62 679.350   1
   0   2   7 547.386 191.711   4
   0   2  -7 808.888 332.663   1
   0   2   8 782.232 225.186   4
   0   2  -8 601.694 291.587   1
   0   2  -9 73.7888 224.454   1
   0   2  -9 306.703 157.916   3
   0   2 -10 1819.33 428.978   1
   0   2 -10 1522.85 335.027   3
   0   2 -11 864.332 307.952   3
   0   2 -11 1027.02 337.276   1
   0   2 -12 5725.63 673.258   3
   0   2 -12 5542.45 667.877   1
   0   2 -13 242.102 225.781   3
   0   2 -13 970.732 343.721   1
   0   2 -14 1476.05 407.729   3
   0   2 -15 622.784 311.772   3
   0   3   0 99.2144 161.441   4
   0   3   1 5050.63 518.748   4
   0   3  -2 2796.40 193.172   2
   0   3   2 3153.02 441.726   4
   0   3   3 44434.7 1593.34   4
   0   3  -3 43507.4 1010.97   2
   0   3  -4 11838.8 773.904   3
   0   3  -4 11204.2 595.662   2
   0   3   4 12119.4 867.908   4
   0   3  -5 3236.30 366.038   2
   0   3   5 3406.78 470.035   4
   0   3   6 5051.03 357.399   1
   0   3  -6 4779.77 651.834   1
   0   3   6 4752.62 573.421   4
   0   3  -6 4353.31 489.163   2
   0   3   7 10313.6 401.626   1
   0   3  -7 9489.85 892.249   1
   0   3  -7 9419.04 736.004   2
   0   3  -8 7308.53 682.436   3
   0   3  -8 7695.34 833.114   1
   0   3  -8 6443.25 654.177   2
   0   3  -9 5722.76 645.396   3
   0   3  -9 6024.74 784.356   1
   0   3 -10 3206.34 518.317   3
   0   3 -10 2859.00 536.180   1
   0   3 -11 2307.58 508.664   3
   0   3 -11 2671.41 587.195   1
   0   3 -12 4370.74 641.129   3
   0   3 -12 4253.63 633.533   1
   0   3 -13 1944.15 440.835   3
   0   3 -13 2535.32 541.435   1
   0   3 -14 304.476 394.337   1
   0   4   0 33352.0 1464.39   4
   0   4   1 17534.5 1092.81   4
   0   4   2 27041.7 1392.74   4
   0   4   3 10844.5 912.642   4
   0   4  -4 2247.79 421.744   3
   0   4  -4 2264.11 260.289   2
   0   4   4 2411.58 460.088   4
   0   4   5 10798.3 746.859   1
   0   4  -5 10275.0 643.460   2
   0   4  -5 10097.6 835.661   3
   0   4  -5 11293.4 1045.74   1
   0   4  -6 2144.38 558.739   1
   0   4  -6 1371.89 261.629   2
   0   4   6 1449.77 276.371   1
   0   4  -6 1501.10 325.391   3
   0   4   7 504.432 130.356   1
   0   4  -7 166.795 143.177   3
   0   4  -7 277.851 153.086   2
   0   4  -8 817.523 236.528   2
   0   4  -8 826.324 289.008   3
   0   4   8 711.438 121.693   1
   0   4  -8 449.874 375.386   1
   0   4  -9 869.780 422.942   1
   0   4  -9 1489.00 421.543   3
   0   4 -10 892.606 380.472   3
   0   4 -10 873.032 471.060   1
   0   4 -11 532.613 395.430   1
   0   4 -11 237.497 247.421   3
   0   4 -12-65.3519 395.771   1
   0   4 -13-177.465 447.061   1
   0   5   0 287.535 169.069   1
   0   5  -1 26515.3 1578.44   1
   0   5   1 25261.7 1502.22   1
   0   5  -2 7559.36 901.429   1
   0   5   2 6860.24 748.297   1
   0   5   3 8244.57 814.432   1
   0   5  -3 7904.94 906.966   1
   0   5  -4 3308.80 617.349   1
   0   5   4 3124.85 525.838   1
   0   5  -5 544.358 295.115   1
   0   5   5-52.4842 115.924   1
   0   5  -6 3792.28 692.813   1
   0   5   6 3677.85 491.146   1
   0   5  -7 3036.87 651.317   1
   0   5  -8 1173.72 519.164   1
   0   5  -8 1226.97 472.003   3
   0   5  -9 2845.79 677.225   1
   0   5 -10 891.118 481.047   1
   0   6   0 4272.77 756.589   1
   0   6   1 6288.13 852.273   1
   0   6  -1 6779.66 901.857   1
   0   6  -2 1597.53 475.689   1
   0   6   2 1877.06 487.151   1
   0   6  -3 741.246 388.837   1
   0   6   3 225.854 228.684   1
   0   6   4 849.061 330.696   1
   0   6  -4 559.715 304.943   1
   0   6   5 1357.13 350.778   1
   0   6  -5 1409.70 493.494   1
   0   7   1-308.062 212.814   1
   0   7   2 371.295 409.457   1
   1  -6  -9 1942.68 414.856   4
   1  -6  -8 1063.51 458.127   4
  -1  -6   7 676.651 351.719   4
   1  -6  -7-106.899 287.351   4
   1  -6  -6 1539.39 365.901   4
  -1  -6   6 1661.86 509.871   4
  -1  -6   5 1259.41 588.809   4
   1  -6  -5 849.758 324.927   4
  -1  -6   4 387.804 331.465   4
   1  -6  -4 598.154 313.065   4
  -1  -6   3 2271.78 580.087   4
   1  -6  -3 2446.24 524.459   4
  -1  -6   2 6584.65 915.655   4
   1  -6  -2 6925.97 816.651   4
   1  -6  -1 1853.01 480.881   4
  -1  -6   1 2281.63 601.152   4
  -1  -6   0 1578.63 531.378   4
   1  -6   0 408.025 355.169   4
   1  -6   1 128.659 188.183   4
  -1  -6  -1 670.048 345.217   4
  -1  -6  -2 677.761 285.651   4
   1  -6   2 739.251 310.382   4
   1  -6   3 913.361 484.067   4
  -1  -6  -3 1545.77 443.293   4
   1  -6   4 1427.79 443.307   4
  -1  -6  -4 1165.00 420.809   4
   1  -6   5 1148.03 450.530   4
  -1  -6  -5 1580.59 422.545   4
  -1  -6  -6 201.417 162.089   4
   1  -6   6 1234.66 632.152   4
   1  -6   7 1332.22 547.668   4
   1  -6   8 974.067 559.524   4
   1  -5 -11-18.3099 98.6169   4
   1  -5 -10 670.619 266.193   4
  -1  -5  10 935.147 415.888   4
   1  -5  -9 1797.77 456.013   4
  -1  -5   9 1167.66 510.812   4
   1  -5  -8 2270.22 432.831   4
  -1  -5   8 2699.28 648.501   4
   1  -5  -7 1464.73 418.317   4
  -1  -5   7 1358.74 464.726   4
   1  -5  -6 3904.76 534.229   4
  -1  -5   6 4508.12 764.659   4
   1  -5  -5 1093.20 336.677   4
  -1  -5   5 2275.34 524.112   4
   1  -5  -4 23566.7 1253.07   4
  -1  -5   4 25003.5 1640.17   4
   1  -5  -3 2967.71 505.760   4
  -1  -5   3 3712.55 688.503   4
   1  -5  -2 5085.11 648.524   4
  -1  -5   2 5272.19 765.594   4
  -1  -5   1 11087.0 1071.73   4
   1  -5  -1 11913.8 956.863   4
   1  -5   0 2917.40 538.313   3
   1  -5   0 4173.98 604.419   4
  -1  -5   0 3373.40 606.980   4
  -1  -5  -1 3865.54 643.799   4
   1  -5   1 4007.96 570.917   3
   1  -5   1 4221.32 631.515   4
   1  -5   2 6967.83 800.418   4
  -1  -5  -2 5280.38 718.959   4
   1  -5   2 5579.19 621.509   3
   1  -5   3 3748.58 479.331   3
   1  -5   3 3786.36 626.000   4
  -1  -5  -3 3950.82 618.201   4
  -1  -5  -4 2784.56 516.694   4
   1  -5   4 2148.01 521.058   4
  -1  -5  -5 2447.16 536.941   4
   1  -5   5 1662.14 447.610   4
   1  -5   6 4025.00 732.984   4
  -1  -5  -6 4388.77 645.897   4
  -1  -5  -7 889.731 390.836   4
   1  -5   7 1107.47 350.271   4
  -1  -5  -8-186.766 266.747   4
   1  -5   8-254.851 324.523   4
  -1  -5  -9 609.983 315.721   4
   1  -5   9 1357.56 442.362   4
   1  -5  10 1188.45 546.081   4
   1  -5  11 1767.45 516.928   4
   1  -4 -13 376.978 410.543   4
   1  -4 -12 1328.17 335.435   4
   1  -4 -11 1245.95 371.520   4
   1  -4 -10 1177.20 322.661   4
   1  -4  -9 4456.27 577.695   4
  -1  -4   8 2656.46 610.762   4
   1  -4  -8 2844.72 433.188   4
  -1  -4   7 1448.72 504.911   4
   1  -4  -7 1809.89 356.128   4
   1  -4  -6 3896.19 499.822   4
  -1  -4   6 3699.81 581.346   4
  -1  -4   6 3712.98 511.224   3
  -1  -4   5 21788.1 1393.83   4
   1  -4  -5 20575.0 1052.07   4
  -1  -4   5 19150.9 1081.77   3
  -1  -4   4 15259.8 1146.46   4
  -1  -4   4 15504.9 984.479   3
   1  -4  -4 15767.9 907.730   4
  -1  -4   3 19582.6 1164.28   3
   1  -4  -3 19458.9 506.985   2
   1  -4  -3 21106.6 1053.97   4
  -1  -4   3 21717.2 1328.43   4
  -1  -4   2 17676.5 1220.73   4
   1  -4  -2 16300.1 944.881   4
  -1  -4   2 17079.7 1128.37   3
   1  -4  -2 15004.0 1058.22   3
  -1  -4   1 2102.88 451.464   3
   1  -4  -1 2201.40 397.399   4
   1  -4  -1 1770.42 393.183   3
  -1  -4   1 1593.53 464.069   4
  -1  -4   0 11074.2 964.715   3
  -1  -4   0 10323.8 929.580   4
   1  -4   0 11538.6 827.022   4
   1  -4   0 10549.9 821.636   3
   1  -4   1 2561.38 393.436   3
  -1  -4  -1 3462.64 577.038   3
   1  -4   1 2893.51 469.197   4
  -1  -4  -1 2719.72 506.745   4
   1  -4   2 4702.50 599.167   4
   1  -4   2 4501.77 459.288   3
  -1  -4  -2 4954.39 629.446   4
  -1  -4  -3 1589.96 347.954   4
   1  -4   3 1560.13 291.810   3
   1  -4   3 1687.07 348.947   4
  -1  -4  -4 5545.10 635.036   4
   1  -4   4 5983.79 665.118   4
   1  -4   4 5525.53 565.220   4
   1  -4   4 5389.57 451.038   3
   1  -4   5 2234.81 285.617   3
  -1  -4  -5 2935.30 479.739   4
  -1  -4  -5 2207.71 329.379   2
   1  -4   5 2959.23 438.695   4
   1  -4   5 2988.99 519.704   4
  -1  -4  -6 2015.83 350.140   2
   1  -4   6 2081.54 429.613   4
  -1  -4  -6 1497.68 336.166   4
  -1  -4  -7 5272.31 592.311   2
  -1  -4  -7 6738.03 713.819   4
  -1  -4  -8 7248.35 737.603   4
  -1  -4  -9 1473.53 447.732   4
  -1  -4 -10 440.485 288.684   4
  -1  -4 -11 1765.97 436.330   4
   1  -3 -14 471.257 308.980   4
   1  -3 -13 762.096 400.589   4
   1  -3 -12 290.355 229.345   4
   1  -3 -11-95.2406 139.258   4
   1  -3 -10 356.565 264.341   4
   1  -3  -9 91.5938 120.629   4
   1  -3  -8 2056.39 354.278   4
   1  -3  -7 7616.67 610.005   4
  -1  -3   6 3457.84 414.580   3
  -1  -3   6 3958.31 523.943   4
   1  -3  -6 3456.11 415.136   4
  -1  -3   5 12840.1 782.757   3
  -1  -3   5 13701.5 968.059   4
   1  -3  -5 13370.7 738.383   4
  -1  -3   4 18173.6 1076.37   4
   1  -3  -4 18461.9 842.285   4
  -1  -3   4 17401.5 915.134   3
  -1  -3   3 5688.49 622.352   4
   1  -3  -3 7403.53 527.584   4
  -1  -3   3 6526.55 596.541   3
   1  -3  -2 21814.2 900.307   4
  -1  -3   2 21501.5 1138.84   4
  -1  -3   2 23480.0 1137.07   3
   1  -3  -1 17464.2 432.438   2
   1  -3  -1 19476.2 866.691   4
  -1  -3   1 19167.0 1081.15   4
  -1  -3   1 17518.3 1011.59   3
   1  -3   0 51034.8 1484.35   3
   1  -3   0 57213.4 1499.89   4
  -1  -3   0 54956.3 1854.82   3
  -1  -3   0 55948.3 1770.44   4
   1  -3   1 58677.8 1484.60   3
  -1  -3  -1 63267.5 2056.89   3
   1  -3   1 65889.1 1662.61   4
  -1  -3  -1 64949.5 1882.76   4
  -1  -3  -2 37984.8 1648.23   3
  -1  -3  -2 37057.9 1417.88   4
   1  -3   2 38269.2 1292.25   4
   1  -3   2 36117.2 1076.63   3
   1  -3   3 5407.38 513.213   4
  -1  -3  -3 5804.84 687.443   3
  -1  -3  -3 5842.66 585.535   4
  -1  -3  -3 4865.08 404.718   2
   1  -3   3 5159.70 378.677   3
   1  -3   4 11867.9 707.350   4
  -1  -3  -4 11038.5 670.547   2
  -1  -3  -4 11908.2 806.027   4
   1  -3   4 11335.6 525.392   3
  -1  -3  -5 8624.66 654.867   2
   1  -3   5 10563.7 683.040   4
  -1  -3  -5 9191.38 734.985   4
  -1  -3  -6 5687.36 568.191   2
  -1  -3  -6 7281.32 673.498   4
   1  -3   6 7328.03 598.558   4
  -1  -3  -7 945.784 307.853   2
   1  -3   7 1002.35 271.846   4
  -1  -3  -7 1030.58 329.424   4
  -1  -3  -8 2201.29 423.503   4
  -1  -3  -8 2645.07 505.933   2
  -1  -3  -9 1240.61 327.372   4
  -1  -3 -10 3463.36 502.972   4
  -1  -3 -11 332.541 270.528   4
  -1  -3 -12 1130.24 365.097   4
   1  -2 -14 202.491 231.238   4
   1  -2 -13 670.602 282.878   4
   1  -2 -12 2044.21 409.306   4
   1  -2 -11 4887.56 583.796   4
   1  -2 -10 3419.79 497.458   4
   1  -2  -9 3131.90 426.264   4
   1  -2  -8 9895.70 676.571   4
  -1  -2   7 36157.8 1318.15   4
   1  -2  -7 37175.8 1194.15   4
   1  -2  -6 32722.0 1043.40   4
  -1  -2   6 33757.8 1235.10   4
   1  -2  -5 2804.44 309.063   4
  -1  -2   5 2767.89 321.517   3
  -1  -2   5 2830.97 365.150   4
  -1  -2   4 36410.5 1109.48   3
   1  -2  -4 39746.5 1016.22   4
  -1  -2   3 41310.2 1197.07   3
   1  -2  -3 41976.4 1000.23   4
  -1  -2   2 7286.67 535.505   3
   1  -2  -2 6958.26 405.663   4
  -1  -2   1 11109.0 677.770   3
   1  -2  -1 11797.9 517.983   4
  -1  -2   0 94151.2 2045.45   3
   1  -2   0 96727.2 1526.05   4
   1  -2   0 96223.8 1182.86   2
   1  -2   1 84827.6 1255.40   2
   1  -2   1 81993.0 1308.79   3
  -1  -2  -1 85462.2 2012.61   3
   1  -2   2 22369.5 594.853   3
  -1  -2  -2 22308.6 753.074   2
   1  -2   3 11745.7 401.350   3
   1  -2   3 11721.8 560.671   4
  -1  -2  -3 11929.7 627.406   2
   1  -2   4 15960.5 685.426   4
  -1  -2  -4 13237.3 727.252   2
  -1  -2  -5 26667.9 1137.75   2
   1  -2   5 29081.7 990.870   4
  -1  -2  -6 10544.9 774.103   2
  -1  -2  -6 11350.4 726.017   4
   1  -2   6 11115.7 648.728   4
   1  -2   7 20073.1 929.109   4
  -1  -2  -7 19903.0 1154.57   2
  -1  -2  -7 21170.4 1021.58   4
  -1  -2  -8 6136.15 701.222   2
  -1  -2  -8 7076.23 606.390   4
   1  -2   8 5937.07 542.534   4
  -1  -2  -9 36394.4 1455.88   4
  -1  -2 -10 3891.73 522.692   4
  -1  -2 -11 2952.87 532.065   4
  -1  -2 -12 652.028 287.898   4
  -1  -2 -13 2169.36 474.157   4
   1  -1 -15 710.900 348.545   4
   1  -1 -14 2463.40 472.574   4
   1  -1 -13 569.164 261.113   4
   1  -1 -12 815.977 386.706   4
   1  -1 -11 805.341 268.793   4
   1  -1 -10-2.72262 171.253   4
   1  -1  -9 1060.20 254.448   4
   1  -1  -8 1546.15 303.903   4
  -1  -1   8 1631.73 287.241   4
  -1  -1   7 29930.6 1078.13   4
   1  -1  -7 28359.5 1000.45   4
  -1  -1   6 19187.1 843.468   4
   1  -1  -6 21350.9 793.545   4
  -1  -1   5 24834.5 878.513   4
   1  -1  -5 24586.8 777.663   4
   1  -1  -4 27025.9 478.622   1
   1  -1  -4 27353.8 733.156   4
  -1  -1   4 27055.5 877.407   4
  -1  -1   3 373768. 2898.03   3
   1  -1  -3 367721. 2007.90   1
   1  -1  -3 375721. 2254.42   4
  -1  -1   2 228538. 2242.95   3
   1  -1  -2 230913. 1514.74   4
   1  -1  -2 228787. 1801.13   1
   1  -1  -1 19708.2 584.669   1
   1  -1  -1 19941.6 382.333   4
  -1  -1   1 19332.5 691.928   3
   1  -1   0 125848. 996.784   4
   1  -1   0 125359. 1602.89   1
  -1  -1   0 125310. 1833.47   3
  -1  -1  -1 98310.3 1709.98   3
   1  -1   1 94407.5 927.581   4
   1  -1   1 99451.9 1383.14   2
  -1  -1  -1 95057.3 1367.64   2
   1  -1   2 199033. 2344.61   1
   1  -1   2 199078. 1617.21   4
   1  -1   2 201160. 2253.88   2
  -1  -1  -3 3192.03 327.095   2
   1  -1   3 3675.06 259.314   4
   1  -1   3 3456.13 344.584   1
  -1  -1  -4 24950.8 992.384   2
   1  -1   4 25633.9 956.253   1
   1  -1   4 25279.1 749.056   4
   1  -1   5 27967.1 879.185   4
  -1  -1  -5 28465.5 1161.19   2
  -1  -1  -6 36648.8 1422.76   2
   1  -1   6 36687.1 1098.07   4
  -1  -1  -7 1190.39 304.440   2
   1  -1   7 991.999 213.712   4
   1  -1   8 5761.33 516.965   4
  -1  -1  -8 5197.05 670.855   2
  -1  -1  -8 5496.44 524.957   4
  -1  -1  -9 748.898 264.941   4
  -1  -1 -10 2372.47 421.995   4
  -1  -1 -11 3813.68 558.344   4
  -1  -1 -12 773.105 251.706   4
  -1  -1 -13 1061.03 368.427   4
  -1  -1 -14 3434.96 630.430   4
   1   0 -16 85.5940 167.567   3
   1   0 -15 114.317 282.925   4
   1   0 -14 1899.51 544.038   4
   1   0 -13 3419.19 560.901   4
   1   0 -12 3106.10 291.834   1
   1   0 -12 4047.77 573.076   4
   1   0 -11 3994.87 559.368   4
   1   0 -11 3657.77 334.503   1
   1   0 -10 7655.63 468.524   1
   1   0 -10 7295.20 667.433   4
  -1   0   9 996.064 234.651   4
   1   0  -9 795.060 183.974   1
   1   0  -9 749.542 207.690   4
   1   0  -8 56073.3 1586.08   4
  -1   0   8 57250.1 1516.65   4
  -1   0   7 68173.4 1534.47   4
  -1   0   6 2029.29 273.953   4
  -1   0   5 269.089 111.062   4
  -1   0   4 60.3320 80.3762   4
   1   0  -4 83.6431 122.529   4
   1   0  -3 999999. 4025.07   4
  -1   0   3 978054. 3826.68   4
   1   0  -2 117.651 74.2446   4
  -1   0   2 141.167 62.3820   4
  -1   0   1 14923.4 392.043   3
  -1   0  -1 31867.9 629.901   3
  -1   0  -1 31954.6 793.769   2
  -1   0  -1 31520.7 540.678   4
   1   0   1 30302.0 598.571   1
   1   0   1 29860.9 559.898   4
   1   0   2-52.6622 71.0589   1
  -1   0  -2 18.2094 101.207   2
  -1   0  -2 60.9426 65.1006   4
  -1   0  -2-37.6692 66.0773   1
   1   0   2 43.0732 63.3187   4
   1   0   3 3862.85 264.502   1
   1   0   3 3916.05 278.047   4
  -1   0  -3 4275.44 275.774   4
  -1   0  -3 4691.29 275.281   1
  -1   0  -3 3960.39 378.411   2
  -1   0  -4 81914.5 1778.14   2
   1   0   4 78859.0 1368.21   4
   1   0   4 80153.5 1295.42   1
  -1   0  -4 81395.0 1195.09   1
  -1   0  -4 82543.1 1338.67   4
   1   0   5 74059.6 1362.92   1
  -1   0  -5 74768.2 1880.99   2
   1   0   5 71418.7 1449.11   4
  -1   0  -5 75919.3 1224.60   1
   1   0   6 9945.55 541.090   1
   1   0   6 10845.2 623.963   4
  -1   0  -6 11118.4 498.485   1
  -1   0  -6 10692.0 770.388   2
  -1   0  -7 293.645 228.449   2
  -1   0  -7 478.045 134.516   1
  -1   0  -7 541.132 187.539   4
   1   0   7 543.999 190.414   4
   1   0   8 3194.84 413.365   4
  -1   0  -8 2579.81 469.901   2
  -1   0  -8 2980.12 294.077   1
  -1   0  -8 2347.14 360.573   4
  -1   0  -9 14077.7 861.132   4
  -1   0  -9 14783.6 646.083   1
  -1   0 -10 31323.8 956.710   1
  -1   0 -10 31513.5 1384.75   4
  -1   0 -11 9534.70 834.860   4
  -1   0 -12 2202.84 466.715   4
  -1   0 -13 18678.5 1290.05   4
  -1   0 -14 1653.28 442.611   4
   1   1 -16 933.430 346.585   3
   1   1 -15 1328.59 391.843   3
   1   1 -14 1919.42 451.652   3
   1   1 -13 263.803 216.955   3
   1   1 -13-119.840 211.173   4
   1   1 -12 890.524 363.954   4
   1   1 -12 788.092 244.983   1
   1   1 -12 685.593 295.312   3
   1   1 -11 765.863 245.215   3
   1   1 -11 1376.75 313.656   1
   1   1 -10 9.73235 117.002   3
   1   1 -10 182.981 286.398   1
   1   1 -10 249.848 216.621   4
   1   1  -9 834.811 257.318   3
   1   1  -9 885.191 307.852   4
  -1   1   9 1088.18 261.972   4
   1   1  -8 1300.21 280.553   3
  -1   1   8 1688.13 310.030   4
  -1   1   7 29978.5 1069.84   4
  -1   1   6 19746.3 805.653   4
   1   1  -5 24807.2 904.851   3
  -1   1   5 24131.5 809.764   4
   1   1  -4 27526.4 885.790   3
  -1   1   4 26053.8 737.252   4
  -1   1   3 370565. 2436.78   4
   1   1  -3 373251. 3101.66   3
   1   1  -2 233828. 2394.96   3
  -1   1   2 228687. 1680.65   1
  -1   1   2 230947. 1667.03   4
  -1   1   1 21476.5 577.912   1
  -1   1   1 19642.1 425.190   4
   1   1  -1 20040.7 677.510   4
  -1   1   0 125107. 1531.14   1
   1   1   0 123532. 1696.73   4
   1   1   1 96254.7 1350.71   2
   1   1   1 95987.3 1559.10   4
  -1   1  -1 95307.9 1374.39   2
  -1   1  -2 196804. 2248.83   1
  -1   1  -2 191175. 2234.92   2
   1   1   2 191203. 2194.85   2
  -1   1  -2 197471. 1732.84   4
   1   1   2 192071. 2300.89   4
  -1   1  -3 3193.12 262.409   4
  -1   1  -3 3896.93 351.699   1
  -1   1  -3 3680.92 351.420   2
   1   1   3 3265.99 336.831   4
  -1   1  -3 3619.77 188.750   3
  -1   1  -4 26041.4 904.249   1
   1   1   4 25494.6 932.351   4
  -1   1  -4 25076.1 806.676   4
  -1   1  -4 26338.7 1019.30   2
  -1   1  -5 29686.4 1010.44   1
  -1   1  -5 29147.8 954.923   4
  -1   1  -5 27899.4 1150.11   2
   1   1   5 26461.0 632.845   1
   1   1   5 29734.5 1072.33   4
  -1   1  -6 36019.4 1414.28   2
  -1   1  -6 38812.8 1194.88   1
   1   1   6 37635.7 1293.74   4
  -1   1  -7 1116.75 252.379   1
   1   1   7 1117.07 253.706   4
  -1   1  -7 1195.46 255.063   4
   1   1   7 876.512 134.008   1
  -1   1  -7 1056.84 259.086   2
  -1   1  -8 5239.55 508.886   1
   1   1   8 6447.82 638.383   4
  -1   1  -8 5844.58 548.341   4
  -1   1  -8 4916.99 625.973   2
  -1   1  -9 681.268 244.884   4
  -1   1  -9 411.134 206.666   1
  -1   1 -10 2857.29 403.571   1
  -1   1 -10 2468.81 443.486   4
  -1   1 -11 4279.53 489.820   1
  -1   1 -11 3474.27 550.150   4
  -1   1 -12 502.963 223.264   1
  -1   1 -12 495.703 343.510   4
  -1   1 -13 968.550 403.251   4
  -1   1 -13 725.011 294.517   3
  -1   1 -13 713.894 268.168   1
  -1   1 -14 3868.72 662.298   4
  -1   1 -14 3749.62 545.688   3
  -1   1 -15 1649.36 437.162   3
   1   2 -16 1075.41 512.461   3
   1   2 -15 97.0144 184.908   3
   1   2 -14-178.484 231.464   1
   1   2 -14 54.3709 250.698   3
   1   2 -13 74.9817 128.263   3
   1   2 -13 455.547 341.005   1
   1   2 -12 1550.66 464.959   1
   1   2 -12 1782.93 408.957   3
   1   2 -11 4090.50 635.989   1
   1   2 -11 3444.29 551.643   3
   1   2 -10 2793.93 485.823   3
   1   2  -9 2872.50 468.989   3
   1   2  -8 10280.0 778.012   3
  -1   2   8 10073.9 755.104   4
  -1   2   7 35074.6 1311.56   4
   1   2  -7 33532.4 1324.88   3
  -1   2   6 32680.7 1192.98   4
  -1   2   5 2331.63 323.141   4
  -1   2   5 2574.27 187.381   1
  -1   2   4 36942.0 813.148   1
  -1   2   4 36520.6 1122.66   4
   1   2  -4 37746.9 1278.72   3
  -1   2   3 42427.2 1134.66   4
   1   2  -3 40874.5 1307.36   3
  -1   2   3 41756.3 971.496   1
   1   2  -2 6323.82 534.335   3
  -1   2   2 6279.07 418.790   1
  -1   2   2 6679.07 433.431   4
   1   2  -1 10974.1 665.639   4
  -1   2   1 11121.7 521.620   4
  -1   2   1 12511.8 627.193   1
   1   2   0 93005.9 1914.20   4
  -1   2   0 96266.2 1812.15   1
   1   2   0 93478.9 1164.82   2
   1   2   1 81814.8 1228.89   2
   1   2   1 86719.6 1937.49   4
  -1   2  -1 87995.8 1825.65   1
   1   2   2 22078.9 994.090   4
  -1   2  -2 21395.0 946.542   1
  -1   2  -2 22290.1 759.340   2
  -1   2  -3 12339.9 638.312   2
  -1   2  -3 13116.4 782.700   1
   1   2   3 12664.5 782.711   4
  -1   2  -3 12638.3 504.200   3
  -1   2  -4 15170.9 776.433   2
  -1   2  -4 15574.4 876.569   1
   1   2   4 16604.5 921.233   4
  -1   2  -4 15408.2 585.241   3
  -1   2  -5 27393.4 1173.28   2
  -1   2  -5 27236.4 822.846   3
   1   2   5 29815.0 1263.13   4
  -1   2  -5 27847.2 1205.69   1
  -1   2  -6 10804.3 801.586   2
  -1   2  -6 10691.3 562.899   3
   1   2   6 11655.2 835.867   4
  -1   2  -6 11068.6 805.369   1
  -1   2  -7 20926.8 1126.78   1
  -1   2  -7 19108.9 819.841   3
  -1   2  -7 18638.2 1110.33   2
   1   2   7 21032.0 1161.54   4
   1   2   7 18313.5 498.915   1
  -1   2  -8 6158.59 504.201   3
  -1   2  -8 6011.88 678.961   2
   1   2   8 5724.91 257.875   1
  -1   2  -8 5756.63 619.972   1
  -1   2  -9 38574.4 1576.87   1
  -1   2 -10 3063.50 407.013   3
  -1   2 -10 4088.09 551.391   1
  -1   2 -11 2513.46 490.315   1
  -1   2 -11 2886.12 425.260   3
  -1   2 -12 774.247 270.898   3
  -1   2 -12 1119.47 331.312   1
  -1   2 -13 1490.91 383.676   3
  -1   2 -13 1275.16 417.369   1
   1   3 -15 1299.20 450.583   3
   1   3 -14 322.759 270.728   3
   1   3 -14 328.718 318.292   1
   1   3 -13 114.616 323.035   1
   1   3 -13 858.577 387.872   3
   1   3 -12 216.023 179.467   1
   1   3 -12-205.000 190.920   3
   1   3 -11 86.3819 318.856   1
   1   3 -11 229.287 217.315   3
   1   3 -10 546.514 345.116   1
   1   3 -10 638.188 284.474   3
   1   3  -9 339.382 243.476   3
   1   3  -8 2493.69 463.482   3
  -1   3   7 7230.93 301.695   1
   1   3  -7 7441.39 722.539   3
  -1   3   7 7430.32 718.357   4
  -1   3   6 3071.32 273.818   1
  -1   3   6 3723.30 511.613   4
   1   3  -6 3259.45 488.325   3
  -1   3   5 13440.6 620.124   1
  -1   3   5 13925.4 888.227   4
   1   3  -5 13625.9 934.520   3
  -1   3   4 16938.9 758.895   1
  -1   3   4 17944.1 965.421   4
  -1   3   3 6392.73 560.600   4
  -1   3   3 6569.64 524.709   1
  -1   3   2 22340.7 983.686   1
  -1   3   2 21148.1 977.812   4
  -1   3   1 18389.9 864.294   4
   1   3  -1 18820.0 1031.75   4
  -1   3   1 18916.9 946.357   1
   1   3  -1 17461.0 430.110   2
  -1   3   0 55015.8 1665.38   1
   1   3   0 55738.1 1771.48   4
  -1   3  -1 63542.0 1844.54   1
   1   3   1 67037.0 1990.90   4
   1   3   2 41840.2 1631.92   4
  -1   3  -2 37149.0 1468.81   1
   1   3   3 5007.13 601.788   4
  -1   3  -3 5411.87 593.772   1
  -1   3  -3 4761.86 395.846   2
   1   3   4 13826.4 982.711   4
  -1   3  -4 12082.9 911.436   1
  -1   3  -4 12511.3 669.101   3
  -1   3  -4 11734.0 693.707   2
  -1   3  -5 9266.01 690.195   2
  -1   3  -5 9154.41 591.475   3
   1   3   5 10864.1 901.416   4
  -1   3  -5 9233.43 822.323   1
  -1   3  -6 7100.42 650.380   2
  -1   3  -6 7447.90 755.035   1
  -1   3  -6 7888.89 564.344   3
  -1   3  -7 1192.62 318.086   2
  -1   3  -7 501.335 335.962   1
  -1   3  -7 706.042 173.858   3
   1   3   8 2402.53 183.657   1
  -1   3  -8 2487.66 487.950   2
  -1   3  -8 3254.07 589.614   1
  -1   3  -9 859.327 404.600   1
  -1   3 -10 3945.32 512.840   3
  -1   3 -10 3699.68 674.505   1
  -1   3 -11 638.441 180.917   3
  -1   3 -11 959.263 381.931   1
  -1   3 -12 942.094 460.399   1
  -1   3 -13 3013.36 579.062   1
  -1   3 -14 329.142 290.625   1
   1   4 -13-700.275 441.734   1
   1   4 -13-254.804 210.904   3
   1   4 -12 1684.03 508.161   3
   1   4 -12 2156.93 659.055   1
   1   4 -11 1578.35 478.868   1
   1   4 -11 204.867 238.697   3
   1   4 -10 2573.12 511.601   3
   1   4 -10 1744.39 549.891   1
   1   4  -9 2797.07 529.556   3
   1   4  -8 2513.19 557.959   3
  -1   4   8 2236.74 203.563   1
  -1   4   7 1397.56 212.946   1
   1   4  -7 845.431 296.786   3
  -1   4   6 3287.35 371.946   1
   1   4  -6 3697.34 581.575   3
   1   4  -5 21605.4 1345.36   3
  -1   4   5 20625.1 981.680   1
  -1   4   5 22599.6 1316.34   4
   1   4  -4 14354.2 1107.07   3
  -1   4   4 15376.0 904.548   1
  -1   4   4 15406.3 1054.02   4
   1   4  -3 21882.2 562.292   2
  -1   4   3 21897.3 1208.34   4
  -1   4   3 21259.7 1111.75   1
   1   4  -3 21306.6 1314.01   3
  -1   4   2 16212.9 1014.54   1
  -1   4   2 17336.8 1039.96   4
  -1   4   1 1712.61 420.939   1
  -1   4   1 2392.61 405.125   4
   1   4   0 12035.3 960.754   4
  -1   4   0 10237.5 861.708   1
  -1   4  -1 2975.38 503.570   1
  -1   4  -2 4616.45 609.982   1
  -1   4  -3 1571.87 381.787   1
  -1   4  -4 6732.28 759.835   1
  -1   4  -5 2606.49 566.655   1
  -1   4  -5 2426.53 340.274   2
  -1   4  -6 1577.56 307.193   2
  -1   4  -6 2000.29 580.144   1
  -1   4  -7 5382.25 612.761   2
  -1   4  -7 6181.53 832.378   1
  -1   4  -8 6788.15 864.489   1
   1   4   8 6731.18 477.573   1
  -1   4  -9 731.601 479.107   1
  -1   4 -10 656.756 328.558   1
  -1   4 -11 1509.95 542.685   1
  -1   4 -12 4328.31 806.132   1
   1   5 -10 819.143 501.113   1
   1   5 -10 543.992 260.685   3
   1   5  -9 777.320 556.615   1
   1   5  -9 1590.61 443.415   3
   1   5  -8 2576.53 633.861   1
   1   5  -8 2456.42 621.453   3
   1   5  -7 1391.88 434.516   3
  -1   5   6 4970.26 549.422   1
   1   5  -6 4329.59 703.227   3
  -1   5   5 1461.83 305.208   1
  -1   5   4 25561.6 1350.80   1
  -1   5   3 3092.25 525.591   1
  -1   5   2 4139.81 608.556   1
  -1   5   1 10747.4 959.744   1
  -1   5   0 3368.73 580.995   1
  -1   5  -1 5305.14 717.069   1
  -1   5  -2 5353.37 760.293   1
  -1   5  -3 4107.66 672.213   1
  -1   5  -4 2269.41 524.139   1
  -1   5  -5 1226.47 458.693   1
  -1   5  -6 3599.78 768.435   1
  -1   5  -7 1137.99 436.099   1
  -1   5  -8 177.165 402.312   1
  -1   5  -9 671.501 520.011   1
   1   6  -5 1675.91 502.900   1
  -1   6   5 1909.21 415.788   1
  -1   6   4 181.336 129.951   1
  -1   6   3 2015.55 456.503   1
  -1   6   2 8669.56 921.128   1
  -1   6   1 1999.94 510.745   1
  -1   6   0 801.906 461.621   1
  -1   6  -1 62.5396 186.707   1
  -1   6  -2 269.575 248.461   1
  -1   6  -3 326.273 218.214   1
   1   6   4 927.393 354.328   1
  -1   6  -4 1057.05 425.504   1
  -1   6  -5 1704.48 493.380   1
  -1   7   2 3302.21 692.276   1
   1   7   2 1816.45 634.587   1
  -2  -6   6 1146.52 704.651   4
   2  -6  -5 1665.00 401.986   4
  -2  -6   5 474.114 429.305   4
   2  -6  -4 5670.97 649.773   4
  -2  -6   4 6016.51 1019.83   4
  -2  -6   3 898.362 440.823   4
   2  -6  -3 625.880 305.820   4
   2  -6  -2 1255.56 342.081   4
  -2  -6   2 811.478 357.534   4
  -2  -6   1 2661.39 571.515   4
   2  -6  -1 2272.63 480.027   4
  -2  -6   0 1376.44 409.771   4
   2  -6   0 718.166 366.299   4
   2  -6   1 319.232 264.667   4
  -2  -6  -1 393.826 334.598   4
   2  -6   2 2164.21 435.500   4
  -2  -6  -2 3277.36 705.905   4
  -2  -6  -3 763.190 361.846   4
  -2  -6  -4 2839.26 762.227   4
   2  -5 -12 1358.44 378.534   4
   2  -5 -11 1574.75 375.367   4
   2  -5 -10 47.7835 176.660   4
  -2  -5   9 1281.78 449.739   4
   2  -5  -9 504.635 266.612   4
  -2  -5   8 2787.87 755.860   4
   2  -5  -8 3098.68 476.756   4
   2  -5  -7 3368.31 494.334   4
  -2  -5   7 3604.86 669.123   4
   2  -5  -6 2486.34 422.082   4
  -2  -5   6 2444.21 592.673   4
   2  -5  -5 759.191 248.195   4
  -2  -5   5 828.091 464.018   4
  -2  -5   4 1560.23 483.512   4
   2  -5  -4 926.209 277.333   4
  -2  -5   3 36.1862 267.152   4
   2  -5  -3 160.052 117.180   4
   2  -5  -2 1237.25 418.804   3
  -2  -5   2 1372.33 508.049   4
   2  -5  -2 2266.52 377.796   4
  -2  -5   1 2476.35 596.645   4
   2  -5  -1 1365.87 341.956   4
   2  -5  -1 1474.79 379.064   3
  -2  -5   0 138.616 291.915   4
   2  -5   0 494.142 283.209   4
   2  -5   0 432.868 256.026   3
   2  -5   1 1941.81 406.893   4
  -2  -5  -1 1188.38 434.586   4
   2  -5   2 956.156 285.316   4
  -2  -5  -2 633.846 322.536   4
   2  -5   3 3799.94 588.894   4
  -2  -5  -3 2992.50 600.585   4
  -2  -5  -4 557.021 297.841   4
   2  -5   4-44.1697 98.2940   4
  -2  -5  -5 7866.60 901.665   4
   2  -5   5 7727.88 881.488   4
   2  -5   6 4945.48 716.712   4
  -2  -5  -6 4541.33 725.018   4
   2  -5   7 5712.67 837.303   4
  -2  -5  -7 5353.43 791.659   4
   2  -5   8 934.381 581.426   4
  -2  -5  -8 883.400 363.440   4
   2  -5   9 4792.24 868.619   4
   2  -5  10 3831.71 819.475   4
   2  -4 -13 474.994 284.694   4
   2  -4 -12 1139.86 325.614   4
   2  -4 -11 868.593 361.837   4
  -2  -4  10-378.743 333.584   4
   2  -4 -10 113.508 160.721   4
  -2  -4   9 331.276 223.421   4
   2  -4  -9 2.83828 137.859   4
  -2  -4   8 2406.04 607.350   4
   2  -4  -8 1451.25 292.389   4
  -2  -4   7 6497.52 899.706   4
   2  -4  -7 5806.24 556.096   4
  -2  -4   6 11602.4 1126.20   4
   2  -4  -6 12487.6 761.083   4
  -2  -4   5 5667.85 760.304   4
   2  -4  -5 5245.98 496.739   4
   2  -4  -4 2693.49 363.377   4
  -2  -4   4 3568.03 702.208   4
   2  -4  -3 6487.94 533.999   4
  -2  -4   3 6867.12 864.747   4
   2  -4  -2 11699.2 711.570   4
  -2  -4   2 11142.9 1003.67   4
   2  -4  -2 10960.5 524.064   2
   2  -4  -1 17194.2 612.079   2
   2  -4  -1 16421.9 995.151   3
   2  -4  -1 18976.3 923.639   4
  -2  -4   1 17542.5 1236.97   4
   2  -4   0 4618.18 531.750   3
  -2  -4   0 5941.00 752.297   4
   2  -4   0 5429.34 519.702   4
   2  -4   0 5185.03 351.022   2
  -2  -4  -1 11238.8 967.894   4
   2  -4   1 11044.6 755.691   4
   2  -4   1 10536.1 689.452   3
   2  -4   2 8043.37 675.196   4
  -2  -4  -2 8244.50 851.331   4
   2  -4   2 8112.52 539.728   3
   2  -4   3 3477.74 416.641   4
   2  -4   3 3640.80 304.767   3
   2  -4   3 3199.56 456.058   4
  -2  -4  -3 3589.87 553.995   4
  -2  -4  -4 8608.41 838.458   4
   2  -4   4 7576.21 385.191   3
   2  -4   4 7450.54 588.967   4
   2  -4   4 7028.22 680.044   4
  -2  -4  -5 5965.82 685.271   4
   2  -4   5 6170.39 555.369   4
   2  -4   5 6145.29 677.699   4
  -2  -4  -6 128.070 172.459   2
  -2  -4  -6 132.747 216.448   4
  -2  -4  -7-161.701 242.539   4
  -2  -4  -8 11866.9 1019.44   4
  -2  -4  -9 2670.60 561.390   4
  -2  -4 -10 1148.52 395.158   4
   2  -3 -14 743.785 313.246   4
   2  -3 -13-141.458 261.110   4
   2  -3 -12 755.720 311.926   4
   2  -3 -11 1543.23 387.478   4
   2  -3 -10 6453.95 655.576   4
   2  -3  -9 1115.88 288.883   4
   2  -3  -8 10826.6 709.865   4
  -2  -3   7 28848.3 1291.03   3
   2  -3  -7 28511.0 1075.58   4
  -2  -3   6 5278.76 667.248   4
   2  -3  -6 6051.69 484.695   4
  -2  -3   6 5480.55 569.467   3
  -2  -3   5 9750.25 903.063   4
   2  -3  -5 9357.57 555.351   4
  -2  -3   5 8908.76 736.624   3
  -2  -3   4 13486.0 908.432   3
   2  -3  -4 14014.2 641.015   4
  -2  -3   3 11237.8 831.925   3
  -2  -3   3 11367.9 905.718   4
   2  -3  -3 12277.8 584.758   4
  -2  -3   2 22533.7 1205.73   3
   2  -3  -2 22087.8 767.022   4
   2  -3  -1 28802.5 896.715   4
  -2  -3   1 28434.4 1409.90   3
   2  -3  -1 28341.2 916.851   2
   2  -3   0 5143.92 402.105   2
  -2  -3   0 5956.88 687.371   3
   2  -3   0 5688.43 458.259   3
   2  -3   0 6053.12 431.675   4
   2  -3   1 448.285 182.162   4
   2  -3   1 347.386 139.116   2
   2  -3   1 450.339 148.621   3
  -2  -3  -1 399.505 247.449   3
   2  -3   2 1492.53 244.239   4
   2  -3   2 1161.37 250.882   4
   2  -3   2 1238.39 251.910   2
   2  -3   2 1218.64 162.222   3
  -2  -3  -2 1526.18 341.144   4
  -2  -3  -2 1190.96 352.957   3
   2  -3   3 4776.97 230.880   3
  -2  -3  -3 4963.76 562.918   4
   2  -3   3 4186.98 376.352   4
  -2  -3  -3 4397.54 670.101   3
   2  -3   3 4505.91 440.979   4
  -2  -3  -4 6292.41 658.598   4
   2  -3   4 5796.12 460.536   4
  -2  -3  -4 5414.34 558.609   2
  -2  -3  -5 11752.2 886.459   4
   2  -3   5 11354.2 656.280   4
  -2  -3  -5 10303.4 807.795   2
  -2  -3  -6 13615.7 944.135   4
   2  -3   6 14960.5 798.250   4
  -2  -3  -6 15190.2 1046.85   2
  -2  -3  -7 712.001 352.346   2
  -2  -3  -7 226.532 189.307   4
   2  -3   7 414.108 212.208   4
  -2  -3  -8 1510.41 376.385   4
  -2  -3  -9 14328.3 1043.02   4
  -2  -3 -10 7972.63 834.388   4
  -2  -3 -11 4234.07 654.926   4
  -2  -3 -12 111.328 185.130   4
   2  -2 -15-365.095 237.067   4
   2  -2 -14 655.086 285.243   4
   2  -2 -13 283.689 217.521   4
   2  -2 -12 251.722 277.516   4
   2  -2 -11 1201.68 355.505   4
   2  -2 -10 66.9380 225.502   4
   2  -2  -9 12333.2 786.881   4
   2  -2  -8 7686.93 578.966   4
   2  -2  -7 10614.3 625.163   4
  -2  -2   7 11372.6 787.176   4
  -2  -2   6 35011.0 1260.65   3
  -2  -2   6 34432.8 1326.21   4
   2  -2  -6 32521.0 871.109   1
   2  -2  -6 34133.4 999.022   4
  -2  -2   5 55304.7 1565.86   3
   2  -2  -5 51066.0 1178.69   1
   2  -2  -5 54932.3 1140.23   4
   2  -2  -4 2698.78 308.873   1
   2  -2  -4 3115.25 251.620   4
  -2  -2   4 3233.66 398.047   3
  -2  -2   3 78412.5 1885.70   3
   2  -2  -3 79198.5 1095.76   4
   2  -2  -3 74134.2 1585.87   1
  -2  -2   2 62351.6 1727.42   3
   2  -2  -2 64404.3 902.683   4
   2  -2  -2 61607.9 1514.70   1
  -2  -2   1 8642.78 687.396   3
   2  -2  -1 8031.15 314.174   4
   2  -2  -1 8696.76 602.141   1
   2  -2   0 12166.1 625.719   2
  -2  -2   0 12553.8 844.056   3
   2  -2   0 13148.0 447.756   4
   2  -2   1 40257.3 1170.16   2
   2  -2   1 37948.0 649.265   3
   2  -2   1 37766.3 719.043   4
   2  -2   1 39362.3 853.333   4
  -2  -2  -1 39636.4 1516.52   3
   2  -2   2 65308.4 1579.16   2
  -2  -2  -2 63356.2 1983.95   3
   2  -2   2 63512.3 1037.90   4
   2  -2   3 26199.2 735.505   4
   2  -2   3 28250.0 1116.87   2
  -2  -2  -3 27260.6 1354.79   3
  -2  -2  -3 25546.2 1097.35   2
   2  -2   4 18035.8 1041.06   1
   2  -2   4 16976.2 658.170   4
  -2  -2  -4 17702.6 972.936   2
  -2  -2  -5 4226.16 535.221   2
  -2  -2  -5 4701.24 505.550   4
   2  -2   5 4018.99 360.219   4
  -2  -2  -6 44654.7 1768.85   2
   2  -2   6 41941.5 1221.73   4
  -2  -2  -6 42783.0 1507.58   4
  -2  -2  -7 5343.82 673.189   2
  -2  -2  -7 5239.19 548.683   4
   2  -2   7 5404.17 490.832   4
  -2  -2  -8 1617.42 368.484   4
   2  -2   8 1703.01 315.405   4
  -2  -2  -9 6093.83 632.724   4
  -2  -2 -10 355.557 194.062   4
  -2  -2 -11 1246.98 418.254   4
  -2  -2 -12 1292.27 431.729   4
  -2  -2 -13 2185.80 567.070   4
   2  -1 -15 574.528 358.522   4
   2  -1 -14 416.069 259.207   4
   2  -1 -13 1345.67 326.976   4
   2  -1 -12 82.6388 235.690   4
   2  -1 -11 2646.35 466.409   4
   2  -1 -10 16531.9 983.602   4
   2  -1  -9 1875.26 355.996   4
   2  -1  -9 1913.15 154.899   1
   2  -1  -8 9758.42 652.149   4
  -2  -1   8 9805.02 689.425   4
   2  -1  -8 8391.48 337.249   1
   2  -1  -7 12372.6 668.962   4
   2  -1  -7 11227.8 412.746   1
  -2  -1   7 11803.7 708.461   4
   2  -1  -6 105841. 1776.29   4
   2  -1  -6 101672. 1289.96   1
  -2  -1   6 104455. 1976.96   4
   2  -1  -5 44839.8 1022.18   4
  -2  -1   5 42889.8 1243.42   4
   2  -1  -5 42724.9 877.200   1
  -2  -1   4 12829.3 652.962   3
   2  -1  -4 13044.8 507.287   1
   2  -1  -4 14207.0 508.972   4
  -2  -1   3 30721.7 978.079   3
   2  -1  -3 28414.5 600.527   4
   2  -1  -3 29785.4 798.604   1
  -2  -1   2 3999.89 364.962   3
   2  -1  -2 4356.11 178.890   4
  -2  -1   2 3712.65 377.776   4
   2  -1  -2 3757.71 300.874   1
   2  -1  -1 71187.4 1352.12   1
  -2  -1   1 72725.9 1523.90   4
  -2  -1   1 70492.2 1525.57   3
   2  -1   0 4096.38 348.392   1
   2  -1   0 3944.94 194.047   3
  -2  -1   0 3491.82 345.004   4
  -2  -1   0 3831.50 391.919   3
   2  -1   1 5142.13 209.059   4
  -2  -1  -1 4542.96 436.691   3
  -2  -1  -1 5818.24 437.308   4
   2  -1   1 4882.50 433.050   2
   2  -1   2 10824.2 660.616   2
  -2  -1  -2 11587.1 613.339   4
  -2  -1  -2 11226.4 692.295   3
   2  -1   2 10495.0 375.057   4
  -2  -1  -2 10690.1 666.638   2
   2  -1   3 12969.9 766.480   2
   2  -1   3 11969.3 677.828   1
  -2  -1  -3 12633.0 653.723   4
  -2  -1  -3 13339.8 788.077   3
   2  -1   3 12014.8 471.302   4
  -2  -1  -3 13095.0 784.891   2
  -2  -1  -4 37270.6 1408.00   2
   2  -1   4 40118.5 1425.07   2
   2  -1   4 37596.4 942.263   4
  -2  -1  -5 8099.48 714.601   2
   2  -1   5 8690.70 506.310   4
  -2  -1  -5 8575.02 590.041   4
  -2  -1  -6 23314.7 1250.51   2
   2  -1   6 22512.8 893.435   4
  -2  -1  -6 22314.9 963.781   4
  -2  -1  -7 41209.4 1764.06   2
   2  -1   7 42747.7 1334.25   4
  -2  -1  -7 39713.1 1340.73   4
   2  -1   7 40624.5 1527.86   1
   2  -1   8 26516.3 1129.28   4
  -2  -1  -8 26570.9 1166.53   4
  -2  -1  -9 1179.69 287.061   4
  -2  -1 -10 5385.98 617.542   4
  -2  -1 -11 19662.6 1201.75   4
  -2  -1 -12 1971.01 452.992   4
  -2  -1 -13 1673.51 403.598   4
   2   0 -15 288.765 299.057   4
   2   0 -15 421.409 250.383   3
   2   0 -14 282.524 295.789   4
   2   0 -14 359.560 242.550   3
   2   0 -13 153.257 136.033   4
   2   0 -12 1060.93 383.144   4
   2   0 -12 1039.68 240.482   1
   2   0 -11 5522.89 679.695   4
   2   0 -10 3222.34 507.092   4
  -2   0   9 7993.18 615.892   4
   2   0  -9 7440.54 667.860   4
   2   0  -8 3068.21 409.901   4
  -2   0   8 3352.24 381.635   4
  -2   0   7 6235.40 475.894   4
   2   0  -7 6762.04 544.909   4
  -2   0   6 6598.38 463.209   4
   2   0  -6 6964.47 521.986   4
   2   0  -5 483.240 147.198   4
  -2   0   5 640.466 142.005   4
  -2   0   4 3881.25 301.086   4
   2   0  -3 237968. 2464.31   3
  -2   0   3 231572. 2045.60   4
  -2   0   2 90910.4 1349.05   3
   2   0  -2 91183.6 1431.72   3
  -2   0   1 60826.0 1046.42   3
   2   0  -1 62071.3 1132.41   3
  -2   0   1 61521.3 974.448   4
  -2   0   0 12548.7 484.143   3
   2   0   0 13705.1 485.024   4
   2   0   0 13215.5 536.011   3
  -2   0   0 13111.1 444.479   4
  -2   0  -1 130852. 1657.54   3
   2   0   1 128407. 1683.00   1
   2   0   1 125606. 1540.51   4
   2   0   1 126652. 1668.88   3
  -2   0  -1 126635. 1403.44   4
   2   0   2 159332. 1870.19   4
  -2   0  -2 162660. 2006.28   3
  -2   0  -2 162812. 1695.06   4
   2   0   2 160806. 1975.26   1
  -2   0  -2 166749. 2569.45   2
   2   0   3 142125. 1914.33   4
  -2   0  -3 142519. 1747.97   4
   2   0   3 140776. 1951.13   1
  -2   0  -4 20260.2 1054.77   2
   2   0   4 19357.1 765.556   1
   2   0   4 20055.8 791.061   4
  -2   0  -4 19361.8 699.359   4
  -2   0  -5 1056.14 312.152   2
   2   0   5 968.773 192.235   1
   2   0   5 885.422 190.917   4
  -2   0  -6 30386.9 1435.86   2
  -2   0  -6 32853.7 1083.68   4
   2   0   6 29817.2 1063.85   1
   2   0   6 30939.6 1139.31   4
  -2   0  -7 19292.0 1207.58   2
   2   0   7 18963.9 898.562   1
  -2   0  -7 19481.8 905.905   4
   2   0   7 17888.3 932.395   4
  -2   0  -8 6434.04 566.921   4
   2   0   8 7276.01 655.264   4
  -2   0  -9 20107.7 1059.72   4
  -2   0 -10 22986.5 1221.86   4
  -2   0 -11 449.036 178.761   4
  -2   0 -12 7386.22 810.134   4
  -2   0 -13 93.1564 132.374   4
  -2   0 -14 2083.34 495.931   4
   2   1 -16 13.6093 123.650   3
   2   1 -15-90.6545 215.123   3
   2   1 -14-335.490 286.970   3
   2   1 -13 1318.42 340.219   1
   2   1 -13 1864.90 516.652   3
   2   1 -12 735.258 262.028   3
   2   1 -11 2815.08 459.805   3
   2   1 -10 16524.6 1079.52   3
   2   1  -9 2056.23 382.572   3
  -2   1   9 1785.77 323.989   4
   2   1  -8 9564.33 734.074   3
  -2   1   8 9090.66 608.409   4
   2   1  -7 9373.79 712.638   3
  -2   1   7 10610.4 613.565   4
  -2   1   6 99330.7 1685.73   4
  -2   1   5 44333.3 1008.54   4
  -2   1   4 14242.4 500.974   4
  -2   1   3 28963.0 590.593   4
  -2   1   2 4015.29 169.101   4
   2   1  -1 74370.3 1662.07   3
  -2   1   1 72032.0 1285.92   1
   2   1   0 3831.31 413.974   3
   2   1   0 4106.94 375.963   4
  -2   1   0 4086.73 339.395   1
   2   1   1 5650.76 484.799   3
  -2   1  -1 5240.87 217.538   4
   2   1   1 5155.75 427.282   4
  -2   1  -1 5879.04 425.753   1
   2   1   1 5459.50 451.506   2
   2   1   2 11509.6 669.749   2
   2   1   2 10976.1 640.153   4
  -2   1  -2 11769.9 413.818   4
  -2   1  -2 10884.9 670.231   2
  -2   1  -2 11735.2 615.222   1
  -2   1  -3 12946.0 359.687   3
   2   1   3 13391.9 786.048   2
  -2   1  -3 13432.6 524.829   4
   2   1   3 14108.3 756.863   4
  -2   1  -3 12688.5 773.276   2
  -2   1  -3 14359.3 707.558   1
  -2   1  -4 39827.7 1455.02   2
  -2   1  -4 39420.1 1009.33   4
   2   1   4 39497.1 1311.03   4
  -2   1  -4 40286.1 1220.37   1
  -2   1  -5 8220.63 716.363   2
   2   1   5 8290.00 637.578   4
   2   1   5 7723.59 456.832   1
  -2   1  -5 7716.70 568.746   1
  -2   1  -6 23866.8 1266.67   2
   2   1   6 24268.3 1137.99   4
   2   1   6 21817.0 785.460   1
  -2   1  -6 22865.7 981.059   1
  -2   1  -7 42994.3 1800.06   2
   2   1   7 43360.9 1609.12   4
  -2   1  -7 40787.5 1350.92   4
  -2   1  -7 40042.0 1339.93   1
   2   1   8 25498.3 944.945   1
  -2   1  -8 26383.6 1174.80   4
  -2   1  -8 24833.9 1099.68   1
   2   1   9 763.838 240.475   1
  -2   1  -9 1257.57 300.022   1
  -2   1  -9 1113.88 291.046   4
  -2   1 -10 4540.84 569.412   4
  -2   1 -10 3876.28 470.252   1
  -2   1 -11 19470.6 1231.42   4
  -2   1 -11 18855.2 1007.56   1
  -2   1 -12 1825.90 349.514   1
  -2   1 -12 1480.17 385.078   4
  -2   1 -13 1766.40 499.026   4
  -2   1 -14 214.220 365.703   4
   2   2 -15 328.604 295.527   3
   2   2 -14 388.128 316.607   3
   2   2 -14 672.077 388.112   1
   2   2 -13-456.013 384.795   1
   2   2 -13 244.476 267.933   3
   2   2 -12 424.416 229.528   3
   2   2 -11 1624.83 424.163   3
   2   2 -10-262.709 251.553   3
   2   2  -9 11172.1 924.509   3
  -2   2   9 10957.8 812.279   4
   2   2  -8 8625.48 773.286   3
  -2   2   8 8778.83 667.931   4
   2   2  -7 10611.0 833.509   3
  -2   2   7 10567.8 693.907   4
   2   2  -6 35072.7 1458.62   3
  -2   2   6 32238.1 1103.36   4
  -2   2   5 52690.5 1298.39   4
   2   2  -5 53445.0 1744.70   3
  -2   2   4 3337.95 306.166   4
  -2   2   4 3223.08 283.813   1
  -2   2   3 77303.3 1339.12   4
  -2   2   3 81799.4 1484.12   1
  -2   2   2 60521.3 1071.75   4
  -2   2   2 63305.3 1401.44   1
  -2   2   1 7481.61 519.860   1
   2   2  -1 8229.35 654.504   4
  -2   2   0 13530.9 724.978   1
   2   2   0 13462.7 827.144   4
   2   2   0 12249.1 631.697   2
   2   2   1 39769.6 1165.22   2
  -2   2  -1 40894.3 1299.04   1
   2   2   1 41929.0 1478.64   4
   2   2   2 61596.0 1531.67   2
  -2   2  -2 66347.3 1712.24   1
   2   2   2 66241.1 1872.25   4
  -2   2  -3 26467.9 1125.87   1
   2   2   3 25622.3 1059.69   2
   2   2   3 28125.0 1266.69   4
  -2   2  -3 28336.3 1147.07   2
  -2   2  -4 16041.7 912.716   1
   2   2   4 17729.3 1031.49   4
  -2   2  -4 16954.0 968.675   2
  -2   2  -5 4293.97 543.614   2
  -2   2  -5 4681.36 517.469   1
  -2   2  -5 4306.94 235.467   3
   2   2   5 5087.52 601.975   4
  -2   2  -6 45226.5 1784.17   2
  -2   2  -6 44793.1 1591.08   1
  -2   2  -6 44105.9 906.359   3
   2   2   6 45489.8 1781.64   4
  -2   2  -7 5524.62 602.755   1
  -2   2  -7 5803.12 385.207   3
  -2   2  -7 4009.71 588.244   2
  -2   2  -7 4828.95 539.945   4
   2   2   7 4756.43 370.494   1
  -2   2  -8 1484.12 324.869   4
  -2   2  -8 1600.88 390.745   1
  -2   2  -8 1647.24 239.944   3
   2   2   8 1196.14 215.620   1
  -2   2  -9 5517.69 655.552   1
  -2   2  -9 6093.04 482.619   3
   2   2   9 5805.93 407.704   1
  -2   2  -9 5684.85 653.498   4
  -2   2 -10 653.137 283.526   4
  -2   2 -10 725.202 314.693   1
  -2   2 -11 1213.82 369.609   4
  -2   2 -11 1325.34 386.756   1
  -2   2 -11 1158.33 283.564   3
  -2   2 -12 1426.80 425.495   1
  -2   2 -13 2483.63 475.785   1
   2   3 -15 501.691 395.039   3
   2   3 -14-377.729 308.449   1
   2   3 -14 330.479 324.431   3
   2   3 -13 173.169 132.352   1
   2   3 -13 1.99794 338.678   3
   2   3 -12 1109.96 345.944   3
   2   3 -11 546.874 324.990   3
   2   3 -10 5761.10 765.976   3
   2   3  -9 833.088 299.566   3
   2   3  -8 10092.7 957.271   3
  -2   3   8 10984.1 846.221   4
   2   3  -7 26882.0 1513.05   3
  -2   3   7 26000.6 1227.30   4
  -2   3   6 5751.71 570.342   4
   2   3  -6 5692.96 722.392   3
  -2   3   6 6072.47 396.084   1
  -2   3   5 9890.22 689.234   4
   2   3  -5 9282.68 868.738   3
  -2   3   5 9310.16 552.133   1
  -2   3   4 12698.6 689.247   1
   2   3  -4 12613.7 982.406   3
  -2   3   4 12921.3 738.933   4
  -2   3   3 11612.8 690.457   1
  -2   3   3 10575.3 649.158   4
   2   3  -3 9558.43 846.134   3
  -2   3   2 21284.2 979.668   1
  -2   3   2 19661.1 808.152   4
   2   3  -2 20439.4 1224.16   3
   2   3  -1 28577.4 1348.28   4
   2   3  -1 27500.4 1428.07   3
  -2   3   1 28097.8 1162.09   1
   2   3   0 5824.72 632.421   4
  -2   3   0 5657.68 554.861   1
   2   3   0 5492.29 412.503   2
   2   3   1 241.706 130.636   2
   2   3   1 454.342 238.394   4
  -2   3  -1 371.467 179.056   1
   2   3   2 1559.60 383.335   4
   2   3   2 1412.52 238.663   2
  -2   3  -2 1414.51 310.693   1
   2   3   3 5134.88 633.878   4
  -2   3  -3 4374.12 560.000   1
  -2   3  -4 6676.48 691.022   1
  -2   3  -4 5045.56 561.839   2
  -2   3  -5 11878.9 935.315   1
  -2   3  -5 11521.3 861.565   2
  -2   3  -6 16560.2 1136.80   1
  -2   3  -6 14786.9 1049.82   2
  -2   3  -7 103.096 213.311   2
  -2   3  -7-39.4460 247.231   1
  -2   3  -7 312.647 90.6471   3
   2   3   8 1539.16 222.900   1
  -2   3  -8 1648.35 225.324   3
  -2   3  -9 14889.9 1142.07   1
  -2   3  -9 12755.2 683.368   3
  -2   3 -10 7592.45 850.457   1
  -2   3 -11 4879.25 706.965   1
  -2   3 -12 254.553 190.556   1
  -2   3 -13 1163.74 426.624   1
   2   4 -14 645.486 542.628   3
   2   4 -13 201.616 437.686   1
   2   4 -13 478.504 342.458   3
   2   4 -12 519.892 383.927   3
   2   4 -11 210.694 413.752   3
   2   4 -10 107.435 263.400   3
   2   4  -9 77.5380 282.733   3
   2   4  -8 1833.44 454.392   3
  -2   4   7 5851.89 698.951   4
   2   4  -7 6489.66 840.259   3
  -2   4   7 5888.41 439.925   1
   2   4  -6 12109.1 1116.23   3
  -2   4   6 12847.2 971.915   4
  -2   4   6 13413.1 747.953   1
  -2   4   5 5241.40 503.578   1
  -2   4   5 6066.36 646.951   4
   2   4  -5 5044.68 741.813   3
  -2   4   4 3481.68 472.091   1
  -2   4   4 3183.43 473.562   4
   2   4  -4 3699.76 600.737   3
  -2   4   3 6608.49 631.363   1
   2   4  -3 6252.52 776.029   3
  -2   4   3 6335.03 613.636   4
  -2   4   2 11606.9 757.477   4
  -2   4   2 11646.1 855.830   1
   2   4  -2 10469.4 989.312   3
   2   4  -2 10238.9 505.780   2
   2   4  -1 17035.6 604.689   2
  -2   4   1 17951.1 1087.66   1
  -2   4   0 5284.02 602.415   1
   2   4   0 5565.70 373.312   2
  -2   4  -1 10074.8 884.064   1
  -2   4  -2 10233.0 902.087   1
  -2   4  -3 3816.51 611.172   1
  -2   4  -4 6982.86 796.478   1
  -2   4  -5 5468.04 764.269   1
  -2   4  -6 296.632 197.798   2
  -2   4  -6 450.571 344.994   1
  -2   4  -7 390.256 329.374   1
  -2   4  -8 12368.2 1139.88   1
  -2   4  -9 1943.69 582.913   1
  -2   4 -10 1903.41 468.674   1
  -2   4 -11 572.277 411.399   1
   2   5 -12-426.378 331.654   3
   2   5 -11 2009.43 700.574   3
   2   5 -10 420.842 328.973   3
   2   5  -9 1084.27 469.220   3
   2   5  -8 3751.73 743.952   3
   2   5  -7 2907.08 668.754   3
  -2   5   7 3823.99 450.103   1
  -2   5   6 3117.20 438.890   1
   2   5  -6 2757.51 660.761   3
  -2   5   5 699.818 259.569   1
   2   5  -5 421.133 222.136   3
  -2   5   4 1340.34 321.066   1
  -2   5   3-308.752 223.812   4
  -2   5   3-164.512 172.213   1
  -2   5   2 1984.30 406.138   1
  -2   5   1 2041.49 468.881   1
  -2   5   0 224.142 150.446   1
  -2   5  -1 1667.20 415.002   1
  -2   5  -2 735.477 283.488   1
  -2   5  -3 3044.22 616.760   1
  -2   5  -4-89.2405 216.324   1
  -2   5  -5 8677.51 989.510   1
  -2   5  -6 5131.09 815.463   1
  -2   5  -7 5547.14 879.840   1
  -2   5  -8 393.550 483.269   1
   2   6  -9 53.5563 360.664   3
   2   6  -8 84.6782 408.720   3
  -2   6   5 1305.51 360.566   1
  -2   6   4 6232.96 769.307   1
  -2   6   3 1054.47 368.048   1
  -2   6   2 2034.02 467.890   1
  -2   6   1 2154.41 512.462   1
  -2   6   0 871.601 353.161   1
  -2   6  -1 997.392 487.178   1
  -2   6  -2 2119.71 555.694   1
  -2   6  -3 682.246 303.556   1
  -3  -6   3 1155.88 459.729   4
  -3  -6   2 66.4950 159.212   4
  -3  -6   1-162.431 280.408   4
  -3  -6   0 164.460 231.283   4
  -3  -6  -1 566.002 401.671   4
  -3  -5   9 951.389 568.167   4
  -3  -5   8 35.9358 362.916   4
   3  -5  -7 3706.92 435.673   4
  -3  -5   7 4574.05 943.868   4
  -3  -5   6 166.536 310.859   4
   3  -5  -6 166.314 137.040   4
  -3  -5   5 55.0784 211.767   4
   3  -5  -5 172.734 131.073   4
  -3  -5   4 4939.21 852.133   4
   3  -5  -4 3813.15 409.758   4
  -3  -5   3 700.565 446.465   4
   3  -5  -3 422.510 186.611   4
  -3  -5   2 1962.69 524.765   4
   3  -5  -2 1829.54 307.917   4
   3  -5  -1 5994.88 524.834   4
  -3  -5   1 5815.48 829.824   4
  -3  -5   0 2285.74 575.098   4
   3  -5   0 1631.13 351.513   4
   3  -5   1 152.151 172.008   4
  -3  -5  -1 331.159 387.810   4
   3  -5   2 16198.5 962.736   4
  -3  -5  -2 16781.7 1364.08   4
   3  -5   3 2771.38 459.221   4
  -3  -5  -3 2175.01 480.846   4
  -3  -5  -4 3745.54 683.763   4
  -3  -5  -5 1838.19 497.166   4
  -3  -5  -6 2714.13 653.736   4
   3  -4 -13 751.964 255.388   4
   3  -4 -12 456.978 197.462   4
  -3  -4  11 1453.86 575.221   4
   3  -4 -11 1487.99 366.183   4
  -3  -4  10 522.817 320.991   4
   3  -4 -10 110.270 209.871   4
   3  -4  -9 5733.79 575.130   4
  -3  -4   9 7023.55 1024.70   4
  -3  -4   8 1158.95 376.142   4
   3  -4  -8 937.287 246.634   4
  -3  -4   7 1700.98 464.779   4
   3  -4  -7 1354.93 259.860   4
  -3  -4   6 471.955 435.014   4
   3  -4  -6 936.196 218.465   4
   3  -4  -5 6048.72 449.976   4
  -3  -4   5 5815.96 917.665   4
  -3  -4   4 10275.6 1051.71   4
   3  -4  -4 10923.8 571.847   4
  -3  -4   3 775.730 443.649   4
   3  -4  -3 1667.73 230.281   4
   3  -4  -2 2618.52 372.452   2
   3  -4  -2 2352.98 279.678   4
  -3  -4   2 2768.08 599.357   4
   3  -4  -1 376.462 187.568   2
  -3  -4   1 521.795 368.376   4
   3  -4  -1 657.531 189.071   4
   3  -4  -1 594.891 209.665   3
   3  -4   0 3570.12 402.162   2
   3  -4   0 3802.60 373.630   4
   3  -4   0 3709.23 414.883   3
  -3  -4   0 3905.95 646.906   4
   3  -4   1 1357.08 304.884   2
   3  -4   1 1924.56 247.995   3
   3  -4   1 1278.99 263.766   4
  -3  -4  -1 1362.63 437.731   4
   3  -4   1 1424.50 237.382   4
   3  -4   2 2938.83 185.457   3
   3  -4   2 3658.19 421.463   4
   3  -4   2 2994.10 295.693   4
  -3  -4  -2 2951.11 548.012   4
   3  -4   2 2425.83 378.544   2
   3  -4   3 4089.14 468.638   4
   3  -4   3 4141.90 380.556   4
  -3  -4  -3 3730.87 641.029   4
   3  -4   4 3966.21 383.691   4
  -3  -4  -4 3416.53 610.697   4
   3  -4   4 4137.79 529.365   4
  -3  -4  -5 13025.3 1081.76   4
   3  -4   5 13822.9 941.105   4
  -3  -4  -6 4299.92 638.485   4
  -3  -4  -7 10150.8 982.854   4
  -3  -4  -8 1732.09 469.804   4
  -3  -4  -9 2690.08 502.038   4
   3  -3 -14 152.249 258.402   4
   3  -3 -13 87.4680 194.442   4
   3  -3 -12 312.000 231.928   4
   3  -3 -11 1427.16 362.629   4
   3  -3 -10 9289.25 733.464   4
   3  -3  -9 3465.03 448.672   4
   3  -3  -8 5492.67 512.667   4
  -3  -3   8 5825.24 807.490   4
  -3  -3   7 6176.65 773.619   4
   3  -3  -7 5983.80 474.449   4
  -3  -3   6 4830.64 711.134   4
   3  -3  -6 3612.05 351.488   4
   3  -3  -5 721.795 260.488   1
  -3  -3   5 288.785 238.577   4
   3  -3  -5 585.053 145.080   4
  -3  -3   4 8094.84 822.733   4
   3  -3  -4 7995.29 688.251   1
   3  -3  -4 8121.94 410.139   4
  -3  -3   3 12317.7 947.469   3
  -3  -3   3 14142.3 1100.48   4
   3  -3  -3 11917.9 431.221   4
   3  -3  -3 12857.5 882.150   1
  -3  -3   2 8059.37 782.153   3
  -3  -3   2 8947.40 863.143   4
   3  -3  -2 8440.01 335.094   4
   3  -3  -2 10054.3 822.946   1
  -3  -3   1 17383.3 1196.40   3
  -3  -3   1 16098.3 1110.49   4
   3  -3  -1 15303.2 448.155   4
   3  -3  -1 16373.2 1050.87   1
   3  -3  -1 13999.1 831.604   2
  -3  -3   0 8244.17 878.412   3
  -3  -3   0 9080.82 837.324   4
   3  -3   0 7915.22 323.980   4
   3  -3   0 8493.16 786.818   1
   3  -3   0 9085.82 404.495   4
   3  -3   0 9192.00 691.085   2
   3  -3   1 15637.5 889.311   2
   3  -3   1 14841.7 600.809   4
   3  -3   1 14796.2 442.474   3
  -3  -3  -1 13990.9 1026.30   4
   3  -3   1 15322.6 478.511   4
   3  -3   1 16605.6 1127.52   1
   3  -3   2 14960.4 911.141   2
   3  -3   2 16135.9 712.572   4
   3  -3   2 15575.9 537.485   4
  -3  -3  -2 15396.3 1041.14   4
   3  -3   3 28813.6 1023.47   4
   3  -3   3 29453.2 1315.30   2
   3  -3   3 26683.3 778.684   4
  -3  -3  -3 27783.7 1386.67   4
  -3  -3  -4 563.556 289.802   4
   3  -3   4 431.521 131.625   4
  -3  -3  -5 12994.9 987.805   4
   3  -3   5 12929.9 652.169   4
  -3  -3  -6 16124.0 1095.69   4
   3  -3   6 13914.1 738.469   4
  -3  -3  -7 5658.14 673.136   4
   3  -3   7 5018.40 486.778   4
  -3  -3  -8 3566.51 545.813   4
  -3  -3  -9 107.216 152.549   4
  -3  -3 -10 916.448 306.673   4
  -3  -3 -11 2413.04 523.558   4
   3  -2 -15 713.348 283.631   4
   3  -2 -14-221.734 148.542   4
   3  -2 -13 2848.05 529.497   4
   3  -2 -12 1285.27 374.579   4
   3  -2 -11 2503.69 469.833   4
   3  -2 -10 7216.75 664.423   4
   3  -2  -9 11892.8 532.555   1
   3  -2  -9 13710.2 814.718   4
   3  -2  -8 22798.2 961.893   4
   3  -2  -8 22467.1 815.211   1
   3  -2  -7 1249.22 232.268   1
   3  -2  -7 1387.78 247.234   4
  -3  -2   6 12015.9 828.357   3
   3  -2  -6 10923.5 626.564   1
   3  -2  -6 11262.8 564.607   4
  -3  -2   5 15171.5 899.126   3
  -3  -2   5 15096.9 1004.71   4
   3  -2  -5 14808.8 759.122   1
   3  -2  -5 13623.5 540.419   4
  -3  -2   4 1191.83 287.597   3
  -3  -2   4 1296.51 331.912   4
   3  -2  -4 1163.12 249.337   1
   3  -2  -4 1038.15 134.647   4
  -3  -2   3 464.230 226.259   3
  -3  -2   3 257.255 205.750   4
   3  -2  -3 495.557 232.657   1
   3  -2  -3 401.508 74.6323   4
  -3  -2   2 2884.34 414.168   3
  -3  -2   2 3079.68 475.005   4
   3  -2  -2 2626.11 369.601   1
  -3  -2   1 5038.35 551.853   3
   3  -2  -1 4400.29 506.941   1
   3  -2   0 3189.28 211.827   3
   3  -2   0 3065.66 422.914   1
  -3  -2   0 2900.91 446.435   3
  -3  -2   0 3005.38 458.280   4
   3  -2   0 3406.79 429.552   2
   3  -2   1 2506.38 148.283   4
   3  -2   1 2403.74 373.606   2
   3  -2   1 3010.52 198.111   4
  -3  -2  -1 2115.85 381.208   4
  -3  -2  -1 2562.23 431.253   3
   3  -2   2 1304.50 149.845   4
   3  -2   2 1352.29 294.910   2
  -3  -2  -2 1189.26 289.803   4
  -3  -2  -2 1070.41 319.240   3
   3  -2   3 1232.23 165.862   4
   3  -2   3 1072.36 307.136   2
  -3  -2  -3 1301.15 273.313   4
  -3  -2  -3 1386.89 376.387   3
   3  -2   3 1012.64 287.070   1
   3  -2   4 13227.3 941.014   2
  -3  -2  -4 15253.8 1125.70   3
  -3  -2  -4 14184.1 889.395   4
   3  -2   4 13652.2 584.866   4
   3  -2   4 13999.9 988.584   1
  -3  -2  -5 17978.2 1260.64   3
  -3  -2  -5 19193.4 1063.50   4
   3  -2   5 17302.0 731.793   4
  -3  -2  -5 17659.2 1172.77   2
  -3  -2  -6 57156.4 1826.34   4
   3  -2   6 51449.5 1383.04   4
  -3  -2  -7 9474.39 783.544   4
   3  -2   7 8240.79 623.028   4
  -3  -2  -8 18435.0 1108.33   4
  -3  -2  -9 1775.70 410.616   4
  -3  -2 -10 9509.83 863.741   4
  -3  -2 -11 4265.68 622.623   4
  -3  -2 -12 1819.38 463.662   4
   3  -1 -15-129.806 295.867   4
   3  -1 -14 1245.52 402.358   4
   3  -1 -13 959.879 348.652   4
   3  -1 -12 2554.53 483.756   4
   3  -1 -11 2147.35 417.258   4
   3  -1 -11 2440.65 244.994   1
   3  -1 -10 5645.00 603.738   4
   3  -1 -10 6758.41 402.025   1
   3  -1  -9 1647.89 328.110   4
   3  -1  -9 1394.44 198.014   1
   3  -1  -8 514.970 237.192   4
   3  -1  -8 360.348 128.854   1
  -3  -1   8 549.831 206.213   4
  -3  -1   7 6221.00 546.820   4
   3  -1  -7 5490.96 470.102   4
   3  -1  -7 5714.50 407.512   1
  -3  -1   6 15230.0 811.273   4
   3  -1  -6 15194.6 698.478   4
   3  -1  -6 15033.7 665.345   1
  -3  -1   5 27490.7 1102.59   3
   3  -1  -5 27374.8 843.818   4
   3  -1  -5 27023.6 903.831   1
  -3  -1   4 5062.95 463.591   3
   3  -1  -4 5164.49 407.396   1
   3  -1  -3 8518.89 508.347   3
  -3  -1   3 9072.56 612.303   3
  -3  -1   3 8704.94 614.533   4
   3  -1  -3 9697.11 562.349   1
   3  -1  -2 36948.2 963.484   3
  -3  -1   2 36225.8 1215.35   3
  -3  -1   2 35245.0 1206.00   4
   3  -1  -1 64107.5 1173.30   3
  -3  -1   1 64654.1 1662.24   3
  -3  -1   1 62981.8 1561.63   4
   3  -1   0 25140.6 430.120   4
   3  -1   0 25898.1 711.835   3
  -3  -1   0 26383.6 1093.71   3
  -3  -1   0 26507.0 1000.43   4
  -3  -1  -1 39337.1 1386.06   3
   3  -1   1 39652.8 812.040   3
   3  -1   1 37487.8 741.403   4
  -3  -1  -1 39554.6 1211.84   4
   3  -1   1 37184.3 1382.35   2
   3  -1   2 7381.48 653.397   2
  -3  -1  -2 7648.98 632.347   3
   3  -1   2 7431.20 387.007   4
   3  -1   3 76537.1 2111.65   2
   3  -1   3 77174.2 1925.81   1
  -3  -1  -3 72471.3 2036.60   3
   3  -1   3 71291.7 1322.51   4
   3  -1   4 56945.5 1924.71   2
   3  -1   4 55285.6 1704.75   1
  -3  -1  -4 53771.6 1816.03   3
  -3  -1  -4 51912.2 1467.13   4
   3  -1   4 51453.5 1233.70   4
  -3  -1  -4 57034.0 1978.75   2
   3  -1   5 21776.0 1252.49   2
   3  -1   5 23215.9 1155.30   1
  -3  -1  -5 23676.7 1245.27   3
   3  -1   5 21698.3 880.201   4
  -3  -1  -5 21755.2 983.123   4
  -3  -1  -5 25406.5 1412.69   2
   3  -1   6 3214.38 390.895   4
   3  -1   6 2554.81 440.790   1
  -3  -1  -6 2479.74 382.584   4
   3  -1   7 9692.48 697.795   4
  -3  -1  -7 9752.19 716.947   4
   3  -1   7 9108.05 797.825   1
  -3  -1  -8 15087.7 929.857   4
  -3  -1  -9 1893.74 366.130   4
  -3  -1 -10 1441.64 364.658   4
  -3  -1 -11 883.950 300.884   4
  -3  -1 -12 68.9505 114.494   4
   3   0 -15 378.005 326.815   3
   3   0 -14 41.9666 106.114   3
   3   0 -13 53.4473 133.336   3
   3   0 -12 790.813 337.397   3
   3   0 -11 6150.58 726.276   3
   3   0 -10 3875.25 580.994   3
   3   0  -9 5692.40 659.144   3
  -3   0   9 4701.08 468.170   4
   3   0  -8 485.294 238.849   3
  -3   0   8 539.484 179.788   4
   3   0  -7 42.1062 136.022   3
  -3   0   7 414.011 166.541   4
  -3   0   6 108508. 1847.08   4
  -3   0   5 3734.67 320.758   4
   3   0  -4 25214.0 986.783   3
  -3   0   4 23227.3 753.296   4
   3   0  -3 317.531 182.381   3
  -3   0   3 293.786 157.986   4
  -3   0   2 7549.11 463.409   3
   3   0  -2 7550.05 513.477   3
  -3   0   2 7244.04 427.366   4
  -3   0   1 19655.1 725.236   3
   3   0  -1 20270.3 675.556   4
   3   0  -1 19409.2 804.493   3
  -3   0   1 20634.4 678.470   4
  -3   0   0 83461.6 1494.74   3
   3   0   0 85250.0 1678.15   3
  -3   0   0 84313.4 1344.89   4
   3   0   0 83296.9 1438.92   4
   3   0   1 123474. 1850.02   4
  -3   0  -1 127658. 1670.10   4
   3   0   1 129094. 2068.68   3
  -3   0  -1 123662. 1878.65   3
  -3   0  -2 47206.5 1241.18   3
  -3   0  -2 47490.0 1063.16   4
   3   0   2 47411.7 1224.85   4
  -3   0  -3 4141.90 400.315   3
   3   0   3 3756.57 372.703   4
  -3   0  -3 3896.64 329.636   4
   3   0   4 14524.7 767.621   4
  -3   0  -4 12889.8 733.034   3
  -3   0  -4 14376.5 1016.46   2
  -3   0  -5-22.3888 150.196   2
   3   0   5 12.6428 93.2054   1
   3   0   5 105.299 154.961   4
  -3   0  -5 178.184 122.573   3
   3   0   6 36537.3 1346.66   1
   3   0   6 39765.4 1419.65   4
  -3   0  -6 36868.8 1204.16   4
   3   0   7 135.480 186.565   1
   3   0   7 150.966 218.376   4
  -3   0  -7 1.49949 62.5792   4
   3   0   8 10443.8 793.095   1
  -3   0  -8 11476.5 796.297   4
  -3   0  -9 11517.5 835.784   4
   3   0   9 11990.1 871.154   1
  -3   0 -10 6107.44 644.584   4
   3   0  10 5084.16 679.420   1
  -3   0 -11 8185.96 797.383   4
  -3   0 -12 3660.78 571.176   4
  -3   0 -13 2210.20 459.318   4
   3   1 -15 498.266 280.532   3
   3   1 -14 1540.17 409.891   3
   3   1 -13 683.529 351.174   3
   3   1 -12 2453.32 531.622   3
   3   1 -11 2857.75 529.355   3
   3   1 -10 6440.42 748.501   3
   3   1  -9 3415.89 521.210   3
  -3   1   9 1776.61 300.793   4
   3   1  -8 670.400 270.791   3
  -3   1   8 527.373 167.988   4
   3   1  -7 5332.67 595.209   3
  -3   1   7 5058.66 406.426   4
  -3   1   6 15488.9 647.587   4
  -3   1   5 26593.6 748.695   4
  -3   1   4 4611.08 275.272   4
  -3   1   3 8706.23 299.709   4
  -3   1   2 36187.7 409.552   4
   3   1  -1 62449.1 1558.75   4
   3   1  -1 61875.2 1742.87   3
   3   1   0 26318.5 1158.67   3
   3   1   0 24261.4 1002.33   4
  -3   1  -1 40656.3 642.975   4
   3   1   1 41375.0 1342.07   4
   3   1   1 38596.9 1412.29   3
  -3   1  -2 6146.44 245.681   3
   3   1   2 6364.48 567.713   4
  -3   1  -2 6869.15 330.376   4
  -3   1  -2 6980.45 537.994   1
   3   1   3 71822.2 2052.65   2
  -3   1  -3 70997.2 914.873   3
  -3   1  -3 74536.7 1255.27   4
   3   1   3 76332.3 1945.64   4
  -3   1  -3 75065.1 1747.29   1
   3   1   4 52142.7 1841.76   2
  -3   1  -4 53758.1 1209.73   4
  -3   1  -4 49928.8 953.292   3
  -3   1  -4 50986.6 1503.03   1
   3   1   4 55736.6 1748.93   4
  -3   1  -4 57195.4 1985.73   2
   3   1   5 24046.6 1190.83   4
  -3   1  -5 21972.5 745.816   3
  -3   1  -5 23128.8 1039.32   1
   3   1   5 21597.7 1247.87   2
  -3   1  -5 25320.8 1397.40   2
  -3   1  -6 2565.98 283.194   3
  -3   1  -6 2507.78 341.744   4
   3   1   6 3264.50 475.682   4
  -3   1  -6 2551.95 399.143   1
   3   1   7 9807.51 667.026   1
  -3   1  -7 10198.6 708.752   4
  -3   1  -7 9233.63 695.752   1
   3   1   8 14808.4 841.894   1
  -3   1  -8 14863.1 903.831   4
  -3   1  -8 15961.9 945.556   1
   3   1   9 1889.19 323.946   1
  -3   1  -9 1934.75 371.428   4
  -3   1 -10 1065.75 341.622   4
  -3   1 -11 787.719 281.401   4
  -3   1 -12-59.3489 219.842   4
  -3   1 -13 963.038 352.309   4
   3   2 -15 818.111 419.898   3
   3   2 -14 245.630 326.288   3
   3   2 -13 2451.08 620.937   3
   3   2 -12 1228.69 385.509   3
   3   2 -11 2773.41 578.338   3
   3   2 -10 7789.09 877.632   3
   3   2  -9 12601.1 1047.82   3
  -3   2   9 12421.2 808.673   4
   3   2  -8 25540.3 1442.33   3
  -3   2   8 22714.1 1028.04   4
   3   2  -7 1533.79 433.438   3
  -3   2   7 1364.76 260.953   4
   3   2  -6 11287.5 922.868   3
  -3   2   6 11230.9 603.492   4
   3   2  -5 13957.6 991.151   3
  -3   2   5 13787.9 596.037   4
  -3   2   4 1141.16 172.499   4
  -3   2   3 446.992 82.2466   4
  -3   2   2 2899.85 350.167   1
   3   2  -1 5401.25 562.967   4
  -3   2   1 5620.39 499.245   1
   3   2   0 3411.90 484.631   4
  -3   2   0 3050.32 383.210   1
   3   2   1 2462.75 437.314   4
  -3   2  -1 2682.01 395.530   1
  -3   2  -2 1192.10 282.438   1
   3   2   2 1421.13 333.082   4
  -3   2  -3 1183.41 306.145   1
   3   2   3 903.555 262.202   2
   3   2   3 1207.01 318.990   4
   3   2   4 13409.1 950.024   2
   3   2   4 13765.9 999.341   4
  -3   2  -4 13178.5 885.373   1
  -3   2  -5 19409.0 1241.75   2
  -3   2  -5 18365.8 1061.07   1
  -3   2  -6 56226.7 1650.25   4
  -3   2  -6 59178.4 1928.86   1
  -3   2  -7 7743.43 258.599   3
  -3   2  -7 8480.80 296.356   3
  -3   2  -7 7480.03 660.835   4
  -3   2  -7 7871.35 763.088   1
  -3   2  -8 19313.5 581.263   3
  -3   2  -8 17288.2 1056.73   4
  -3   2  -8 17906.8 1113.32   1
  -3   2  -9 1721.00 397.535   4
  -3   2  -9 1508.70 216.535   3
  -3   2  -9 2287.81 493.560   1
  -3   2 -10 9437.35 876.406   4
  -3   2 -10 9143.64 854.818   1
  -3   2 -11 3229.38 575.875   4
  -3   2 -11 3863.37 555.244   1
  -3   2 -12 2463.96 527.257   4
  -3   2 -12 2194.36 465.313   1
   3   3 -14 324.953 525.902   3
   3   3 -13-91.8758 255.141   3
   3   3 -12 312.726 238.597   3
   3   3 -11 1308.05 402.721   3
   3   3 -10 9865.55 1102.51   3
   3   3  -9 6092.83 814.960   3
  -3   3   9 3213.42 496.939   4
   3   3  -8 5900.82 802.155   3
  -3   3   8 5159.61 565.739   4
  -3   3   7 6439.88 581.512   4
   3   3  -7 5166.45 744.215   3
   3   3  -6 6498.58 802.402   3
  -3   3   6 4551.04 459.320   4
  -3   3   5 640.467 183.882   4
  -3   3   5 803.120 232.569   1
   3   3  -5 316.380 232.899   3
  -3   3   4 8009.77 520.167   4
   3   3  -4 8515.90 860.960   3
  -3   3   4 8107.93 586.779   1
  -3   3   3 12443.7 546.468   4
   3   3  -3 12689.6 1081.30   3
  -3   3   3 12510.6 774.363   1
   3   3  -2 8408.78 888.857   3
  -3   3   2 8958.44 690.060   1
   3   3  -1 16466.0 1113.32   4
   3   3  -1 13524.9 1086.18   3
   3   3  -1 13450.1 801.909   2
  -3   3   1 15417.6 917.759   1
   3   3   0 8713.07 825.177   4
  -3   3   0 8301.63 706.979   1
  -3   3  -1 15062.3 971.366   1
  -3   3  -2 17114.0 1051.69   1
  -3   3  -3 27667.5 1369.33   1
   3   3   3 27567.0 1274.94   2
  -3   3  -4 691.518 303.662   1
  -3   3  -5 13962.7 1038.83   1
  -3   3  -6 17304.1 1184.90   1
  -3   3  -7 5339.00 696.861   1
  -3   3  -8 2720.22 517.037   1
  -3   3  -9 595.540 229.110   1
  -3   3 -10 1028.78 354.786   1
  -3   3 -11 2011.11 550.768   1
  -3   3 -12 1896.22 495.784   1
   3   4 -13 847.754 619.754   3
   3   4 -12-566.752 310.049   3
   3   4 -11 880.375 562.251   3
   3   4 -10 118.076 221.110   3
   3   4  -9 4088.77 746.681   3
   3   4  -8 1804.76 482.395   3
  -3   4   7 1761.86 374.361   4
   3   4  -7 1060.38 398.615   3
  -3   4   6 1048.81 301.565   4
  -3   4   6 941.621 265.057   1
   3   4  -6 449.455 264.942   3
  -3   4   5 5981.52 557.765   4
   3   4  -5 5519.60 786.453   3
  -3   4   5 4835.82 516.622   1
  -3   4   4 11114.1 701.419   4
   3   4  -4 10565.9 1093.61   3
  -3   4   4 11021.9 796.130   1
  -3   4   3 1389.39 317.761   1
   3   4  -3 1535.27 442.273   3
   3   4  -2 2716.16 359.031   2
  -3   4   2 2158.27 438.992   1
   3   4  -2 2399.07 528.051   3
   3   4  -1 392.637 191.704   2
  -3   4   1 678.944 311.401   1
   3   4   0 3288.78 389.339   2
  -3   4   0 3819.25 558.544   1
  -3   4  -1 1757.36 441.690   1
  -3   4  -2 3233.06 585.929   1
  -3   4  -3 3839.46 592.662   1
  -3   4  -4 3639.82 650.504   1
  -3   4  -5 11356.8 1034.53   1
  -3   4  -6 5770.38 765.009   1
  -3   4  -7 10514.4 1093.84   1
  -3   4  -8 1474.29 441.797   1
  -3   4  -9 2389.17 573.474   1
  -3   4 -10 1940.74 620.782   1
   3   5 -11-202.252 390.643   3
   3   5 -10 648.684 483.973   3
   3   5  -9 139.555 310.108   3
   3   5  -8 1023.19 549.208   3
   3   5  -7 3275.17 685.147   3
   3   5  -6 269.736 384.485   3
  -3   5   6 207.975 193.949   1
   3   5  -5-55.9655 233.139   3
  -3   5   5 499.517 216.115   1
  -3   5   4 3726.32 584.278   1
   3   5  -4 5781.06 944.435   3
  -3   5   3 63.3605 164.186   1
  -3   5   2 2391.04 475.782   1
  -3   5   1 5667.74 735.006   1
  -3   5   0 2326.52 512.933   1
  -3   5  -1-292.941 241.342   1
  -3   5  -2 16672.4 1290.55   1
  -3   5  -3 3351.72 665.694   1
  -3   5  -4 3150.84 707.466   1
  -3   5  -5 1581.90 454.144   1
  -3   5  -6 2134.39 650.586   1
   3   6  -7 1210.33 549.730   3
  -3   6   5 1098.03 328.632   1
  -3   6   4 1109.97 324.276   1
  -3   6   3 993.396 315.004   1
  -3   6   2 275.224 182.674   1
  -3   6   1-31.1815 153.975   1
  -3   6   0 238.427 232.005   1
  -3   6  -1 1141.30 356.099   1
  -3   6  -2 166.068 175.720   1
  -4  -5   7 3356.46 731.425   4
  -4  -5   6 139.453 335.506   4
  -4  -5   5 756.659 381.630   4
  -4  -5   4 2804.86 764.959   4
  -4  -5   3-84.1742 348.848   4
  -4  -5   2 670.417 376.311   4
  -4  -5   1 2726.06 663.337   4
  -4  -5   0 958.501 491.415   4
  -4  -5  -1-449.269 260.650   4
  -4  -5  -2 453.697 385.092   4
  -4  -5  -3 592.577 292.038   4
  -4  -5  -4 559.036 265.693   4
  -4  -4  10 3024.17 743.456   4
  -4  -4   9 825.795 422.240   4
  -4  -4   8 718.542 459.738   4
   4  -4  -8 50.4865 154.281   4
  -4  -4   7 721.108 349.111   4
   4  -4  -7 1135.73 234.335   4
  -4  -4   6 600.025 279.728   4
   4  -4  -6 1007.12 158.756   4
  -4  -4   5 1014.07 378.233   4
   4  -4  -5 459.576 112.087   4
   4  -4  -4 1893.63 171.545   4
  -4  -4   4 2133.99 573.171   4
  -4  -4   3 8123.40 990.897   4
   4  -4  -3 6364.47 209.311   4
   4  -4  -2-279.888 261.862   2
  -4  -4   2 222.131 435.688   4
  -4  -4   1 14244.0 1253.79   4
   4  -4  -1 14430.3 974.384   2
   4  -4   0 6297.30 654.736   2
  -4  -4   0 6790.08 894.936   4
   4  -4   1 5482.37 633.042   2
  -4  -4  -1 5443.71 790.788   4
   4  -4   2 2858.27 466.932   2
  -4  -4  -2 3388.71 623.553   4
   4  -4   3 927.352 349.040   2
  -4  -4  -3 495.839 238.895   4
  -4  -4  -4 9665.84 957.497   4
  -4  -4  -5 1281.91 422.544   4
  -4  -4  -6 1488.70 489.278   4
  -4  -4  -7 1939.89 460.878   4
   4  -3 -14 288.450 320.912   4
   4  -3 -13 1226.79 327.571   4
   4  -3 -12 607.930 322.797   4
   4  -3 -11 2793.02 453.306   4
  -4  -3  10 469.775 448.407   4
   4  -3 -10 172.590 196.322   4
  -4  -3   9 451.183 340.802   4
   4  -3  -9-29.3293 149.504   4
  -4  -3   8 1579.48 479.561   4
   4  -3  -8 1694.04 299.440   4
   4  -3  -8 1318.81 299.981   1
   4  -3  -7 2487.97 428.424   1
   4  -3  -7 2766.79 309.468   4
  -4  -3   7 3267.40 627.470   4
   4  -3  -6 3591.58 497.470   1
   4  -3  -6 3885.39 333.871   4
  -4  -3   6 2859.75 575.279   4
   4  -3  -5 2299.73 218.590   4
  -4  -3   5 2248.81 552.477   4
   4  -3  -5 2115.66 437.579   1
  -4  -3   4 3833.79 631.800   4
   4  -3  -4 4537.98 642.085   1
  -4  -3   3 312.993 276.191   4
   4  -3  -3 74.1757 193.643   1
  -4  -3   2 3469.54 591.059   4
   4  -3  -1 3412.00 296.717   3
   4  -3  -1 3355.55 502.853   2
  -4  -3   1 3493.92 583.723   4
   4  -3   0 2292.23 204.619   3
   4  -3   0 1711.02 379.458   2
   4  -3   1 362.751 284.884   2
  -4  -3  -1 779.076 300.233   4
   4  -3   2 45672.9 1813.47   2
   4  -3   2 49251.6 947.433   4
  -4  -3  -2 43469.1 1845.33   4
   4  -3   2 44946.6 736.069   4
   4  -3   3 18954.1 1214.42   2
   4  -3   3 19180.3 757.399   4
  -4  -3  -3 18071.9 1210.65   4
   4  -3   3 18078.4 591.132   4
   4  -3   4 1910.26 411.132   2
  -4  -3  -4 1709.69 384.970   4
   4  -3   4 1679.58 232.811   4
  -4  -3  -5 7633.99 810.089   4
  -4  -3  -6 1654.92 408.867   4
  -4  -3  -7 9254.12 907.890   4
  -4  -3  -8 5369.63 691.326   4
  -4  -3  -9 2428.45 487.335   4
   4  -2 -15-366.287 264.008   4
   4  -2 -14-278.872 184.781   4
   4  -2 -13 796.185 299.857   4
   4  -2 -12 573.265 284.443   4
   4  -2 -11 1737.26 396.502   4
   4  -2 -10 1171.89 301.075   4
   4  -2  -9 8.69477 46.8777   4
   4  -2  -9-95.9713 152.873   1
   4  -2  -8 840.028 208.806   4
   4  -2  -8 670.518 216.671   1
   4  -2  -7 107.123 147.788   4
  -4  -2   7 498.191 261.654   4
   4  -2  -7 317.711 156.490   1
   4  -2  -6 2866.06 410.839   1
  -4  -2   6 3334.71 536.805   4
   4  -2  -5 3470.89 434.881   1
  -4  -2   5 4779.73 667.518   4
  -4  -2   4 2684.60 416.576   3
   4  -2  -4 2986.71 417.637   1
  -4  -2   4 1705.20 397.772   4
   4  -2  -3 4652.46 419.504   3
  -4  -2   3 5586.26 622.179   3
   4  -2  -3 4795.81 537.044   1
  -4  -2   3 5458.08 674.335   4
   4  -2  -2 18146.0 748.419   3
   4  -2  -2 18634.3 1048.25   1
  -4  -2   2 19353.8 1142.66   3
  -4  -2   2 18964.0 1127.32   4
   4  -2  -1 2118.26 252.806   3
  -4  -2   1 2583.07 443.655   3
  -4  -2   1 2577.45 433.856   4
   4  -2  -1 2697.71 427.985   1
   4  -2   0 21851.4 657.333   3
  -4  -2   0 21951.2 1276.92   3
   4  -2   0 23776.8 1250.89   1
  -4  -2   0 21037.4 1159.23   4
   4  -2   0 21993.2 1219.54   2
  -4  -2  -1 30530.8 1564.23   3
  -4  -2  -1 30645.3 1376.58   4
   4  -2   1 27975.2 1396.04   2
   4  -2   2 5463.91 661.148   2
  -4  -2  -2 7358.60 786.122   3
   4  -2   2 6685.36 336.019   4
  -4  -2  -2 6748.25 657.028   4
   4  -2   3 83554.4 2501.05   2
  -4  -2  -3 82069.7 2224.24   4
   4  -2   3 83074.2 1403.68   4
   4  -2   4 18469.2 1256.60   2
   4  -2   4 18493.8 756.180   4
  -4  -2  -4 18920.7 1101.27   4
   4  -2   5 24681.7 1478.16   2
   4  -2   5 24066.8 942.997   4
  -4  -2  -5 24750.0 1264.46   4
   4  -2   6 897.051 205.695   4
  -4  -2  -6 837.482 263.195   4
   4  -2   7 1267.86 310.674   4
  -4  -2  -7 2027.56 396.928   4
  -4  -2  -8 2709.80 461.923   4
  -4  -2  -9 340.378 271.814   4
  -4  -2 -10 141.624 173.381   4
  -4  -2 -11 1340.95 364.757   4
   4  -1 -14-41.6169 142.044   3
   4  -1 -13 5795.20 767.687   3
   4  -1 -12 1295.55 461.865   3
   4  -1 -11 572.406 313.030   3
   4  -1 -10 974.994 337.104   3
   4  -1 -10 1033.57 238.467   1
   4  -1  -9 14260.6 1015.23   3
   4  -1  -9 13060.8 721.924   1
   4  -1  -8 9011.98 786.265   3
  -4  -1   8 8867.83 687.255   4
   4  -1  -8 8597.94 604.688   1
   4  -1  -7 556.137 243.492   3
   4  -1  -7 604.207 195.626   1
  -4  -1   7 649.062 193.559   4
  -4  -1   6 1073.59 299.663   4
   4  -1  -6 1523.25 316.825   3
   4  -1  -6 1074.14 236.710   1
  -4  -1   5 7095.87 619.430   3
   4  -1  -5 7033.06 590.976   3
  -4  -1   5 7284.79 662.253   4
   4  -1  -5 7545.46 572.202   1
  -4  -1   4 17265.5 942.602   3
   4  -1  -4 16057.8 841.155   3
   4  -1  -4 16466.5 851.738   1
  -4  -1   3 16406.4 903.291   3
   4  -1  -3 15263.9 772.810   3
   4  -1  -3 15447.3 848.412   1
  -4  -1   2 15588.0 884.075   3
   4  -1  -2 14124.9 715.982   3
   4  -1  -2 13664.0 798.019   1
  -4  -1   1 15659.4 900.870   3
   4  -1  -1 16409.8 737.227   3
   4  -1  -1 16826.0 921.456   1
   4  -1   0 26018.2 577.206   4
  -4  -1   0 29377.1 1260.87   3
   4  -1   0 27255.4 919.563   3
   4  -1   0 27821.6 1376.72   2
  -4  -1  -1-150.051 156.144   3
   4  -1   1 11.2354 83.6483   4
   4  -1   1-4.49509 109.282   3
   4  -1   2 3815.47 477.023   1
  -4  -1  -2 3813.02 529.468   3
   4  -1   2 4292.58 356.119   4
  -4  -1  -2 3454.72 408.269   4
   4  -1   2 3841.81 575.625   2
   4  -1   3 28388.6 1451.93   2
   4  -1   3 28088.0 1312.61   1
  -4  -1  -3 27474.0 1345.18   3
   4  -1   3 25402.0 922.735   4
  -4  -1  -3 24895.5 1080.36   4
   4  -1   4 2986.99 347.749   4
  -4  -1  -4 3512.89 424.494   4
   4  -1   4 3177.94 552.477   2
  -4  -1  -4 3066.59 501.350   3
   4  -1   5 8032.56 831.142   2
  -4  -1  -5 6374.78 712.730   3
   4  -1   5 6881.87 566.321   4
  -4  -1  -5 7764.79 636.891   4
   4  -1   6 11201.7 1051.30   2
  -4  -1  -6 13458.0 1061.29   3
   4  -1   6 11910.6 795.096   4
  -4  -1  -6 12893.8 832.672   4
   4  -1   7 3329.77 501.504   4
  -4  -1  -7 3314.73 571.088   3
  -4  -1  -7 3168.39 459.225   4
  -4  -1  -8 17432.1 1049.43   4
  -4  -1  -9 4458.40 555.984   4
  -4  -1 -10 4018.34 546.918   4
  -4  -1 -11 2983.81 550.503   4
  -4  -1 -12 1410.70 406.900   4
   4   0 -14 3263.55 605.931   3
   4   0 -13 576.337 345.413   3
   4   0 -12 472.276 401.487   3
   4   0 -11-95.7120 215.956   3
   4   0 -10 578.684 284.406   3
   4   0  -9 7274.99 762.323   3
  -4   0   9 6902.86 571.686   4
   4   0  -8 2953.98 490.701   3
  -4   0   8 3321.34 390.703   4
   4   0  -7 782.876 317.149   3
  -4   0   7 839.884 215.801   4
   4   0  -6 923.487 236.845   3
  -4   0   6 837.934 197.934   4
   4   0  -5 5765.71 576.125   3
  -4   0   5 5350.08 405.248   4
   4   0  -4 6552.58 600.860   3
  -4   0   4 5465.87 465.184   4
  -4   0   4 5777.82 412.680   4
  -4   0   3 420.432 164.624   3
   4   0  -3 749.339 230.659   3
  -4   0   3 419.236 158.352   4
  -4   0   2 49325.8 1333.84   3
   4   0  -2 50833.9 1544.61   3
  -4   0   2 48417.2 1207.11   4
  -4   0   1 46930.5 1283.37   3
   4   0  -1 46793.3 1172.35   4
   4   0  -1 48935.4 1502.92   3
  -4   0   1 45824.4 1145.07   4
  -4   0   0 18908.2 815.272   3
   4   0   0 18932.0 790.883   4
   4   0   0 19436.5 961.355   3
  -4   0   0 19477.6 734.911   4
  -4   0  -1 38106.6 1179.06   3
   4   0   1 38269.4 1199.25   4
   4   0   1 37883.6 1299.69   3
  -4   0  -1 37790.8 1023.59   4
  -4   0  -2 979.728 203.713   3
   4   0   2 1491.15 276.172   4
  -4   0  -2 1035.83 204.401   4
   4   0   2 1441.34 279.908   1
   4   0   3 16718.3 1120.71   2
  -4   0  -3 16223.1 841.882   3
   4   0   3 15414.9 844.171   4
   4   0   3 16532.3 934.245   1
   4   0   4 10768.4 942.771   2
  -4   0  -4 10204.6 697.572   3
   4   0   4 9933.94 720.487   4
   4   0   4 8931.69 711.776   1
   4   0   5 9331.92 747.853   1
   4   0   5 9425.47 924.659   2
  -4   0  -5 9092.54 696.153   3
   4   0   5 10443.7 784.492   4
  -4   0  -5 9535.25 617.474   4
   4   0   6-261.948 149.191   1
   4   0   6-482.818 355.294   2
   4   0   6 205.934 147.912   4
  -4   0  -6 265.479 173.276   3
  -4   0  -6 133.039 136.708   4
  -4   0  -7 14739.4 990.788   3
  -4   0  -7 12935.9 811.658   4
  -4   0  -8 1508.23 357.121   3
  -4   0  -8 1926.12 366.162   4
  -4   0  -9 754.124 274.507   4
  -4   0 -10 110.858 72.6819   4
  -4   0 -11 277.825 283.690   4
  -4   0 -12-58.9771 313.095   4
   4   1 -14 751.143 335.929   3
   4   1 -13 5896.29 825.181   3
   4   1 -12 1158.04 402.135   3
   4   1 -11 519.349 240.748   3
   4   1 -10 859.770 356.383   3
   4   1  -9 13276.5 1081.56   3
  -4   1   9 13699.9 786.859   4
   4   1  -8 10977.4 927.233   3
  -4   1   8 9248.42 594.559   4
   4   1  -7 470.085 243.586   3
  -4   1   7 499.762 136.454   4
   4   1  -6 1418.07 372.984   3
  -4   1   6 1410.34 195.532   4
   4   1  -5 7236.45 728.370   3
  -4   1   5 7288.03 391.003   4
  -4   1   4 15203.1 589.122   4
  -4   1   4 14999.0 482.818   4
  -4   1   3 16010.3 500.459   4
   4   1  -3 16286.8 1031.94   3
  -4   1   3 14877.5 393.857   4
   4   1  -2 14202.6 950.894   3
  -4   1   2 14052.3 321.292   4
  -4   1   2 14506.3 297.457   4
   4   1  -1 14849.7 857.606   4
   4   1  -1 15241.4 980.851   3
   4   1   0 27610.0 1178.77   4
   4   1   0 26910.2 1314.32   3
  -4   1   0 26570.2 459.859   4
   4   1   0 27468.9 1352.73   2
   4   1   1 203.720 180.618   2
   4   1   1-2.67704 75.6879   4
   4   1   1 28.4229 197.876   3
  -4   1  -1 30.0300 46.7054   4
  -4   1  -2 3756.68 263.756   3
   4   1   2 3926.88 487.054   4
   4   1   2 3830.76 541.921   2
  -4   1  -2 4105.97 277.363   4
   4   1   3 24830.7 1357.69   2
  -4   1  -3 25917.4 652.270   3
   4   1   3 26325.3 1283.28   4
  -4   1  -3 26177.6 786.965   4
  -4   1  -4 4030.86 290.370   3
   4   1   4 3553.00 575.137   2
   4   1   4 3897.38 550.959   4
   4   1   4 4396.18 475.511   1
   4   1   5 5855.46 744.121   2
  -4   1  -5 6937.27 407.907   3
   4   1   5 6783.45 741.594   4
   4   1   5 8075.30 654.038   1
   4   1   6 12582.7 1114.40   2
  -4   1  -6 12436.8 615.904   3
  -4   1  -6 12179.6 726.473   4
   4   1   6 11855.2 836.821   1
   4   1   7 3282.88 472.994   1
  -4   1  -7 3463.91 357.812   3
  -4   1  -7 3529.11 436.545   4
  -4   1  -8 18360.8 1027.80   4
  -4   1  -9 4089.44 529.368   4
  -4   1 -10 3679.76 545.572   4
  -4   1 -11 3577.52 622.432   4
  -4   1 -12 2547.77 537.354   4
   4   2 -14 265.100 236.415   3
   4   2 -13 1409.90 542.753   3
   4   2 -12 791.522 344.266   3
   4   2 -11 2132.09 527.052   3
   4   2 -10 708.330 288.498   3
  -4   2  10 1300.70 331.369   4
   4   2  -9 93.4494 302.950   3
  -4   2   9 192.131 225.329   4
   4   2  -8 1000.33 348.159   3
  -4   2   8 1045.58 224.400   4
   4   2  -7 408.133 309.952   3
  -4   2   7 224.227 134.882   4
  -4   2   6 2607.47 261.108   4
   4   2  -6 2771.38 533.690   3
  -4   2   5 3514.05 275.078   4
   4   2  -5 4309.53 625.336   3
  -4   2   4 2529.24 165.391   4
   4   2  -4 2446.41 536.579   3
   4   2  -3 4541.85 615.965   3
   4   2  -2 18541.7 1223.11   3
   4   2  -1 2341.73 426.590   4
   4   2  -1 2407.54 485.236   3
   4   2   0 21592.6 1229.63   4
   4   2   0 20982.2 1312.31   3
  -4   2   0 21680.9 1072.02   1
   4   2   0 21438.4 1204.44   2
   4   2   1 33578.3 1545.86   4
  -4   2  -1 31744.1 1321.68   1
   4   2   1 29683.5 1430.60   2
   4   2   2 7416.34 729.122   2
   4   2   2 6889.55 746.870   4
  -4   2  -2 6841.06 657.581   1
   4   2   3 83500.5 2498.07   2
  -4   2  -3 85743.2 2281.53   1
   4   2   4 19065.2 1276.00   2
  -4   2  -4 17908.3 1090.39   1
   4   2   5 22973.3 1433.14   2
  -4   2  -5 24074.1 1259.27   1
  -4   2  -6 1227.50 270.803   4
   4   2   6 850.930 266.450   1
  -4   2  -6 525.900 251.668   1
  -4   2  -7 1724.03 355.313   4
  -4   2  -7 1715.96 418.078   1
   4   2   7 1463.00 279.913   1
  -4   2  -8 2045.65 376.637   4
  -4   2  -8 3045.46 518.375   1
  -4   2  -9 254.094 237.975   4
  -4   2  -9 219.469 260.425   1
  -4   2 -10 183.624 265.917   4
  -4   2 -11 760.010 284.522   4
  -4   2 -12 714.215 281.473   4
   4   3 -13 543.871 335.381   3
   4   3 -12 922.272 472.521   3
   4   3 -11 3264.81 679.808   3
   4   3 -10-208.327 407.549   3
   4   3  -9 335.508 360.102   3
  -4   3   9 793.923 240.897   4
   4   3  -8 2313.63 578.444   3
  -4   3   8 1914.98 324.810   4
  -4   3   7 3289.13 389.338   4
   4   3  -7 3729.25 721.579   3
  -4   3   6 3914.58 368.223   4
   4   3  -6 4375.56 711.655   3
  -4   3   5 2717.10 282.171   4
   4   3  -5 2657.07 596.116   3
   4   3  -4 3835.47 693.104   3
  -4   3   3 301.692 204.887   1
   4   3  -3 286.998 307.396   3
  -4   3   2 3795.02 470.147   1
   4   3  -2 2784.70 601.715   3
   4   3  -1 3359.24 520.414   2
  -4   3   1 3381.87 500.141   1
   4   3  -1 2331.43 531.104   3
   4   3   0 1868.00 371.293   2
  -4   3   0 2553.77 453.549   1
   4   3   1 547.189 200.408   2
  -4   3  -1 681.047 287.896   1
   4   3   2 42408.5 1729.36   2
  -4   3  -2 44319.9 1769.06   1
   4   3   3 17595.2 1191.36   2
  -4   3  -3 19693.2 1227.32   1
   4   3   4 1443.57 370.417   2
  -4   3  -4 2615.77 529.405   1
  -4   3  -5 7416.54 812.889   1
  -4   3  -6 1627.83 421.883   1
  -4   3  -7 11370.3 1020.56   1
  -4   3  -8 5806.63 802.533   1
  -4   3  -9 2668.55 536.094   1
  -4   3 -10 2045.61 626.604   1
  -4   3 -11 1155.82 400.606   1
   4   4 -11-389.237 470.367   3
   4   4 -10 3644.14 818.773   3
   4   4  -9 412.569 383.824   3
   4   4  -8 596.575 296.960   3
   4   4  -7 734.977 367.782   3
   4   4  -6 995.570 462.964   3
   4   4  -5 946.729 423.158   3
  -4   4   4 1759.80 404.808   1
   4   4  -4 2236.55 544.538   3
   4   4  -3 7240.14 976.205   3
  -4   4   3 7609.60 725.573   1
   4   4  -2-142.970 191.453   2
   4   4  -2 485.894 360.652   3
  -4   4   2 277.939 159.543   1
  -4   4   1 14197.0 1026.33   1
   4   4  -1 14738.6 958.427   2
   4   4   0 6039.53 626.788   2
  -4   4   0 7019.50 791.199   1
   4   4   1 5353.98 584.738   2
  -4   4  -1 5910.90 752.095   1
  -4   4  -2 2744.18 487.291   1
   4   4   2 3078.09 465.128   2
  -4   4  -3 1009.72 351.690   1
   4   4   3 633.926 293.399   2
  -4   4  -4 10056.3 1017.97   1
  -4   4  -5 333.287 281.335   1
  -4   4  -6 1977.12 521.150   1
  -4   4  -7 1331.82 428.771   1
  -4   4  -8 671.088 318.360   1
   4   5  -9 314.266 489.432   3
   4   5  -8-223.829 389.530   3
   4   5  -7 2956.83 746.544   3
   4   5  -6 587.761 323.489   3
  -4   5   5 770.040 285.215   1
   4   5  -5 471.590 303.299   3
  -4   5   4 2578.62 478.634   1
   4   5  -4 2825.84 715.611   3
  -4   5   3 60.5097 154.472   1
  -4   5   2 272.525 267.024   1
  -4   5   1 2945.90 557.985   1
  -4   5   0 294.986 292.787   1
  -4   5  -1 515.550 330.560   1
  -4   5  -2 353.783 303.915   1
  -4   5  -3 830.863 278.724   1
  -4   5  -4 1413.57 417.305   1
  -4   6   4 167.412 204.296   1
  -4   6   3-110.926 268.318   1
  -4   6   2 498.778 317.165   1
  -4   6   1 3283.08 692.507   1
  -5  -5   4 1710.49 494.133   4
  -5  -5   3-162.591 208.538   4
  -5  -5   2-52.6166 291.410   4
  -5  -5   1 1364.25 545.527   4
  -5  -5   0 718.818 320.770   4
  -5  -5  -1 1528.06 439.370   4
  -5  -4   9 517.099 312.874   4
  -5  -4   8 540.634 344.317   4
  -5  -4   7 394.752 244.030   4
  -5  -4   6 3323.52 741.078   4
  -5  -4   5-379.845 348.198   4
  -5  -4   4 4156.71 779.992   4
   5  -4  -3 137.860 275.036   2
   5  -4  -3 878.875 200.914   3
  -5  -4   3 390.104 377.292   4
   5  -4  -2 2038.91 484.074   2
  -5  -4   2 1581.02 531.545   4
   5  -4  -1 997.165 394.314   2
  -5  -4   1 1038.73 485.655   4
   5  -4   0 6748.64 784.512   2
  -5  -4   0 5556.43 853.145   4
   5  -4   1 2507.60 547.451   2
  -5  -4  -1 2772.11 640.491   4
   5  -4   2 3640.94 585.273   2
  -5  -4  -2 3773.90 701.232   4
   5  -4   3 931.543 411.212   2
  -5  -4  -3 545.013 347.872   4
  -5  -4  -4 5604.18 771.893   4
  -5  -4  -5 806.669 387.735   4
  -5  -3  12 757.855 367.979   4
  -5  -3  11 299.941 412.902   4
  -5  -3  10 473.437 314.516   4
  -5  -3   9 767.823 490.954   4
  -5  -3   8 114.738 171.645   4
  -5  -3   7 970.200 357.271   4
  -5  -3   6 1976.81 517.198   4
   5  -3  -5 31.1597 173.631   3
  -5  -3   5-8.98070 131.571   4
   5  -3  -4 7261.76 597.429   3
  -5  -3   4 7191.68 876.454   4
   5  -3  -3 3155.02 389.214   3
  -5  -3   3 1490.79 479.855   4
   5  -3  -2 3045.14 327.237   3
  -5  -3   2 3564.10 602.704   4
   5  -3  -1 30331.0 900.396   3
  -5  -3   1 29317.5 1639.39   4
   5  -3  -1 28082.3 1567.31   2
  -5  -3   0 20995.1 1386.67   4
   5  -3   0 21357.1 1360.98   2
   5  -3   1-220.169 208.670   2
  -5  -3  -1 379.075 241.745   4
   5  -3   2 9535.41 972.974   2
  -5  -3  -2 10007.6 958.136   4
   5  -3   3 2055.98 498.433   2
  -5  -3  -3 2632.00 539.188   4
   5  -3   4 4181.33 731.268   2
  -5  -3  -4 4570.50 661.810   4
   5  -3   5 5106.40 778.954   2
  -5  -3  -5 5239.71 703.252   4
  -5  -3  -6 1012.20 362.847   4
  -5  -3  -7 750.241 306.384   4
  -5  -3  -8 1042.84 417.213   4
   5  -2 -13 133.400 218.059   3
   5  -2 -12 797.988 341.164   3
   5  -2 -11 2122.45 476.368   3
   5  -2 -10 494.616 213.282   3
  -5  -2  10 139.151 161.887   4
   5  -2  -9 1626.62 449.057   3
   5  -2  -9 1681.18 385.884   1
  -5  -2   9 1038.55 380.887   4
   5  -2  -8 2191.12 419.261   3
   5  -2  -8 2237.32 379.993   1
  -5  -2   8 1517.04 476.078   4
   5  -2  -7 2662.62 477.210   1
   5  -2  -7 2970.35 482.064   3
  -5  -2   7 3215.18 600.153   4
   5  -2  -6 3116.99 466.733   1
   5  -2  -6 3386.73 490.492   3
  -5  -2   6 3216.04 542.281   4
   5  -2  -5 10334.9 771.679   3
  -5  -2   5 8950.95 882.402   4
   5  -2  -4 89.9124 131.294   3
  -5  -2   4-300.589 271.632   4
   5  -2  -3 8806.12 625.437   3
  -5  -2   3 9276.33 879.456   4
   5  -2  -2 8307.10 576.434   3
  -5  -2   2 7815.87 781.412   4
   5  -2  -1 5345.15 448.358   3
   5  -2  -1 5363.35 759.247   2
  -5  -2   1 4953.93 645.174   4
   5  -2   0 27678.2 863.156   3
  -5  -2   0 26328.7 1369.72   4
   5  -2   0 27331.4 1560.72   2
  -5  -2  -1 6799.70 703.521   4
   5  -2   1 7744.62 890.446   2
   5  -2   2 2713.96 197.921   4
   5  -2   2 1556.48 423.703   2
  -5  -2  -2 2382.87 469.489   4
   5  -2   3 4835.11 384.880   4
   5  -2   3 4232.25 691.272   2
  -5  -2  -3 4085.99 534.910   4
   5  -2   4 4706.31 707.469   2
  -5  -2  -4 3910.71 561.960   4
   5  -2   5 1819.41 478.510   2
  -5  -2  -5 1680.86 386.435   4
   5  -2   6 2438.82 549.560   2
  -5  -2  -6 2129.58 408.914   4
  -5  -2  -7 4686.46 606.972   4
  -5  -2  -8 7639.57 820.219   4
  -5  -2  -9 3069.26 559.430   4
   5  -1 -13 241.491 366.502   3
   5  -1 -12 2602.83 568.248   3
   5  -1 -11 307.127 328.897   3
   5  -1 -10 112.541 132.640   3
   5  -1 -10 41.0962 89.8131   1
   5  -1  -9 116.493 177.890   3
   5  -1  -9-180.898 197.908   1
   5  -1  -8-156.269 203.744   3
  -5  -1   8 55.8866 100.892   4
  -5  -1   7-184.175 165.333   4
   5  -1  -7 121.054 132.461   3
  -5  -1   7-3.72725 176.289   4
   5  -1  -7-8.84778 32.4445   1
  -5  -1   6 218.059 175.321   4
   5  -1  -6 380.365 241.082   3
  -5  -1   6 732.646 274.376   4
   5  -1  -6 279.732 131.723   1
   5  -1  -5 5297.81 585.847   3
  -5  -1   5 5950.59 650.687   4
   5  -1  -5 5239.27 569.914   1
   5  -1  -4 13288.3 868.663   3
  -5  -1   4 12074.4 888.209   4
   5  -1  -4 13068.1 887.394   1
  -5  -1   3 4435.04 521.420   3
   5  -1  -3 3487.97 441.391   3
  -5  -1   3 3104.49 434.165   4
  -5  -1   2 16235.1 988.495   3
   5  -1  -2 15113.0 875.609   3
  -5  -1   2 14842.9 912.835   4
  -5  -1   1 4143.20 513.583   3
   5  -1  -1 3793.39 451.971   3
  -5  -1   1 3121.73 445.517   4
  -5  -1   0 43955.2 1648.21   3
   5  -1   0 42062.4 1350.56   3
  -5  -1   0 40297.0 1448.35   4
   5  -1   0 42369.7 1919.27   2
  -5  -1  -1 29904.1 1399.93   3
   5  -1   1 28857.1 863.743   4
  -5  -1  -1 28761.9 1219.68   4
   5  -1   1 29511.3 1067.52   3
   5  -1   1 30149.1 1633.66   2
   5  -1   2 11160.7 1050.34   2
  -5  -1  -2 11765.0 906.092   3
   5  -1   2 12614.4 666.014   4
  -5  -1  -2 11455.3 783.851   4
  -5  -1  -3 5452.49 647.319   3
   5  -1   3 5121.35 482.809   4
  -5  -1  -3 4264.85 513.599   4
   5  -1   3 4478.17 715.642   2
   5  -1   4 4322.75 470.387   4
  -5  -1  -4 4140.76 498.146   4
   5  -1   4 3701.00 601.316   2
  -5  -1  -4 4526.44 620.849   3
   5  -1   5 24297.4 1602.04   2
  -5  -1  -5 21579.5 1364.84   3
   5  -1   5 20511.3 1080.37   4
  -5  -1  -5 22150.2 1127.26   4
   5  -1   6 1744.83 472.137   2
   5  -1   6 2811.12 450.128   4
  -5  -1  -6 2511.20 404.333   4
  -5  -1  -7 944.501 254.318   4
  -5  -1  -8 262.983 156.810   4
  -5  -1  -9 366.683 187.238   4
  -5  -1 -10 193.741 246.733   4
  -5  -1 -11 858.401 279.070   4
   5   0 -13 547.919 363.653   3
   5   0 -12 199.284 308.983   3
   5   0 -11 1446.93 471.579   3
   5   0 -10 55.8815 148.639   3
   5   0  -9 19.7059 208.982   3
  -5   0   8 3650.90 423.344   4
   5   0  -8 3717.57 602.831   3
   5   0  -7 4550.81 628.349   3
  -5   0   7 4116.18 415.972   4
   5   0  -6 477.594 214.674   3
  -5   0   6 453.547 161.909   4
   5   0  -5 2239.32 442.484   3
  -5   0   5 1819.97 270.627   4
   5   0  -4 6324.42 658.461   3
  -5   0   4 7381.23 587.193   4
  -5   0   4 5999.60 452.302   4
   5   0  -3 26470.8 1305.11   3
  -5   0   3 27216.6 1031.26   4
  -5   0   2 50.4094 68.1455   3
   5   0  -2 24.5332 131.794   3
  -5   0   2 87.8804 126.108   4
  -5   0   1-0.72118 75.3128   3
  -5   0   1-70.6489 88.5170   4
   5   0  -1 147.619 196.932   3
   5   0   0-134.862 183.924   2
  -5   0   0 112.693 115.444   3
   5   0   0 74.1643 119.218   4
  -5   0   0 62.2510 121.617   4
   5   0   0 94.1696 209.743   3
   5   0   1 267.986 265.342   2
  -5   0  -1 280.020 120.149   3
   5   0   1 383.252 143.453   4
  -5   0  -1 298.889 137.741   4
   5   0   1 324.403 218.061   3
   5   0   2 85.9511 181.830   2
  -5   0  -2 123.468 131.622   3
   5   0   2 113.558 222.902   4
   5   0   3 14260.4 1194.35   2
  -5   0  -3 13395.2 819.565   3
   5   0   3 13078.2 876.164   4
  -5   0  -3 12155.5 662.121   4
  -5   0  -4 3190.46 353.524   4
   5   0   4 2733.07 573.018   2
  -5   0  -4 2675.39 395.320   3
   5   0   4 3389.10 501.111   4
   5   0   5 7613.66 950.936   2
  -5   0  -5 7920.77 672.009   3
   5   0   5 7511.17 717.825   4
  -5   0  -5 7587.00 589.459   4
   5   0   6 2303.18 590.974   2
  -5   0  -6 2748.03 430.817   3
  -5   0  -6 2022.30 359.422   4
   5   0   7 2698.70 642.952   2
  -5   0  -7 2237.43 349.043   4
  -5   0  -8 5701.19 613.042   4
  -5   0  -9 6054.40 682.353   4
  -5   0 -10 666.112 253.365   4
  -5   0 -11 8121.49 860.181   4
   5   1 -13-85.9476 104.333   3
   5   1 -12 2052.25 600.156   3
   5   1 -11 393.010 332.124   3
   5   1 -10 92.4037 217.058   3
   5   1  -9 154.750 180.489   3
  -5   1   9 106.159 132.506   4
   5   1  -8-197.209 321.205   3
  -5   1   8 104.244 127.545   4
   5   1  -7-264.523 260.915   3
  -5   1   7 164.973 76.3132   4
  -5   1   6 527.649 170.875   4
   5   1  -6 538.160 260.494   3
  -5   1   6 373.395 115.116   4
  -5   1   5 5500.40 427.113   4
   5   1  -5 6419.89 727.716   3
  -5   1   5 5498.10 339.441   4
  -5   1   4 12852.6 531.598   4
   5   1  -4 12670.4 1028.75   3
  -5   1   4 12532.5 438.427   4
  -5   1   3 4179.07 245.160   4
  -5   1   3 3767.48 200.046   4
   5   1  -3 4160.29 651.383   3
   5   1  -2 15034.6 1090.28   3
  -5   1   2 14501.3 332.943   4
  -5   1   2 15066.1 344.841   4
   5   1  -1 3907.54 509.152   4
  -5   1   1 3439.06 163.737   4
   5   1  -1 3367.16 543.448   3
   5   1   0 39172.1 1536.90   4
   5   1   0 41466.5 1782.94   3
  -5   1   0 39843.9 653.917   4
   5   1   0 41623.4 1890.00   2
   5   1   1 27672.4 1341.64   4
   5   1   1 30435.0 1520.62   3
  -5   1  -1 29138.4 678.374   4
   5   1   1 30031.1 1642.37   2
   5   1   2 10361.4 989.132   2
  -5   1  -2 10921.2 502.281   3
   5   1   2 11675.5 942.715   4
  -5   1  -2 11169.8 489.854   4
  -5   1  -3 4574.61 316.072   3
  -5   1  -3 4487.99 350.771   4
   5   1   3 4361.48 684.970   2
   5   1   3 3935.86 570.707   4
  -5   1  -4 4547.68 303.871   3
   5   1   4 4200.58 674.072   2
  -5   1  -5 22137.2 702.071   3
   5   1   5 23475.1 1584.60   2
  -5   1  -5 21738.7 922.803   4
   5   1   6 3135.69 642.184   2
  -5   1  -6 2393.22 340.588   4
  -5   1  -7 1244.57 267.615   4
  -5   1  -8 142.410 183.989   4
  -5   1  -9 472.121 210.376   4
  -5   1 -10 330.187 182.463   4
  -5   1 -11 1376.07 380.970   4
   5   2 -12 716.083 308.427   3
   5   2 -11 1562.38 540.079   3
   5   2 -10-210.197 239.299   3
   5   2  -9 1375.81 402.092   3
   5   2  -8 1860.33 549.116   3
  -5   2   8 1618.62 239.939   4
  -5   2   7 2603.24 275.274   4
   5   2  -7 2946.38 622.992   3
  -5   2   6 2652.15 233.879   4
   5   2  -6 2408.10 649.755   3
   5   2  -5 11007.2 1077.61   3
   5   2  -4 279.327 321.770   3
   5   2  -3 9043.10 947.291   3
   5   2  -2 7786.23 882.678   3
   5   2  -1 5307.11 652.985   4
   5   2  -1 5010.42 701.734   2
   5   2  -1 5075.22 724.000   3
   5   2   0 24639.3 1564.20   3
   5   2   0 27973.9 1554.07   2
   5   2   1 7241.15 840.429   2
   5   2   2 1843.20 513.861   2
   5   2   3 4725.21 677.093   2
   5   2   4 3015.58 630.363   2
   5   2   5 2040.10 485.496   2
  -5   2  -6 2416.78 348.293   4
   5   2   6 1756.68 537.349   2
  -5   2  -7 4845.32 549.321   4
  -5   2  -8 6597.75 663.768   4
  -5   2  -9 2776.64 481.219   4
   5   3 -11 424.082 366.204   3
   5   3 -10 399.600 366.636   3
   5   3  -9 183.335 400.122   3
   5   3  -8-193.814 330.779   3
   5   3  -7 973.725 437.849   3
   5   3  -6 2900.45 641.123   3
   5   3  -5-154.403 391.628   3
   5   3  -4 7480.79 1001.54   3
   5   3  -3 3299.59 655.560   3
   5   3  -2 2545.08 609.163   3
   5   3  -1 30506.8 1867.15   3
   5   3  -1 26936.2 1504.63   2
   5   3   0 20388.2 1341.03   2
   5   3   1 202.914 267.216   2
  -5   3  -1 289.347 256.068   1
   5   3   2 8531.52 886.997   2
  -5   3  -2 8765.37 872.984   1
   5   3   3 2169.10 516.933   2
  -5   3  -3 2433.81 516.395   1
   5   3   4 4379.00 680.438   2
  -5   3  -4 4688.68 653.452   1
   5   3   5 6141.87 812.193   2
  -5   3  -5 4831.63 726.214   1
  -5   3  -6 1496.71 406.512   1
  -5   3  -7 621.441 379.234   1
  -5   3  -8 87.9791 350.962   1
   5   4  -9 406.286 356.226   3
   5   4  -8-717.332 477.925   3
   5   4  -7 980.477 394.441   3
   5   4  -6 2641.94 625.580   3
   5   4  -5-146.406 302.705   3
   5   4  -4 3862.60 816.051   3
   5   4  -3 362.250 309.833   2
   5   4  -3 1050.63 503.128   3
   5   4  -2 1413.39 404.777   2
  -5   4   2 1149.39 395.151   1
   5   4  -2 931.445 469.806   3
   5   4  -1 675.655 302.535   2
  -5   4   1 1048.09 364.361   1
   5   4   0 5413.20 666.242   2
  -5   4   0 6205.47 753.538   1
   5   4   1 2310.67 507.374   2
  -5   4  -1 3242.40 593.443   1
   5   4   2 2976.70 602.967   2
  -5   4  -2 3115.99 618.699   1
   5   4   3 787.049 274.996   2
  -5   4  -3 771.821 305.074   1
  -5   4  -4 5645.50 770.602   1
  -5   4  -5 917.270 383.850   1
   5   5  -5 22.6145 181.077   3
   5   5  -4 966.596 528.655   3
  -5   5   3 432.346 311.234   1
  -5   5   2 166.883 271.676   1
  -5   5   1 1237.18 380.279   1
  -5   5   0 1005.45 486.011   1
  -5   5  -1 1880.78 477.828   1
   6  -4 -10 426.334 372.527   3
   6  -4  -9-132.161 259.249   3
   6  -4  -8 44.8641 102.161   3
   6  -4  -7 642.524 334.673   3
  -6  -4   7 817.690 464.687   4
  -6  -4   6 401.998 274.918   4
  -6  -4   5 828.706 390.689   4
  -6  -4   4 1805.80 531.082   4
  -6  -4   3 8446.37 1115.90   4
   6  -4  -3 7938.97 1005.33   2
   6  -4  -2 702.008 483.201   2
  -6  -4   2 1582.76 598.557   4
   6  -4  -1 2994.97 694.260   2
  -6  -4   1 4108.90 783.360   4
   6  -4   0 4671.78 765.990   2
  -6  -4   0 3762.81 735.688   4
   6  -4   1 5755.09 834.587   2
  -6  -4  -1 5631.00 823.795   4
   6  -4   2 299.781 356.128   2
  -6  -4  -2 356.608 200.204   4
   6  -4   3 160.454 219.277   2
  -6  -4  -3 495.880 425.630   4
   6  -4   4 1016.17 381.660   2
   6  -3 -11 198.060 257.511   3
   6  -3 -10 435.238 266.693   3
  -6  -3  10 813.332 399.387   4
   6  -3  -9 1262.02 398.952   3
  -6  -3   9 950.482 369.976   4
   6  -3  -8 380.622 241.191   3
  -6  -3   8 331.890 379.327   4
   6  -3  -7 2493.75 487.064   3
  -6  -3   7 2747.56 681.305   4
   6  -3  -6 1113.80 295.378   3
  -6  -3   6 1268.31 534.184   4
   6  -3  -5 1803.49 397.921   3
  -6  -3   5 1486.28 477.728   4
   6  -3  -4 3861.32 505.338   3
  -6  -3   4 4636.33 797.912   4
   6  -3  -3 4947.35 509.030   3
  -6  -3   3 4765.80 802.728   4
   6  -3  -2-9.04504 294.530   2
  -6  -3   2 789.119 430.355   4
   6  -3  -1 502.751 309.274   2
  -6  -3   1 242.899 333.706   4
   6  -3   0 418.123 224.029   2
  -6  -3   0 202.221 223.318   4
   6  -3   1 287.099 346.831   2
  -6  -3  -1 570.263 247.493   4
   6  -3   2 1177.26 436.456   2
  -6  -3  -2 1485.70 436.015   4
   6  -3   3 456.171 393.708   2
  -6  -3  -3-271.393 193.849   4
   6  -3   4 1638.06 573.503   2
  -6  -3  -4 1345.98 353.764   4
   6  -3   5 840.217 392.157   2
  -6  -3  -5 1747.80 427.705   4
  -6  -3  -6 905.109 405.827   4
   6  -2 -12-37.4234 282.119   3
  -6  -2  12 20.3331 445.701   4
   6  -2 -11 473.429 253.187   3
  -6  -2  11-218.041 417.191   4
   6  -2 -10 629.811 282.945   3
  -6  -2  10 584.428 362.269   4
   6  -2  -9 750.254 329.886   3
  -6  -2   9 449.100 364.498   4
   6  -2  -8 2493.69 516.639   3
  -6  -2   8 2782.28 661.648   4
   6  -2  -7 813.397 298.125   3
  -6  -2   7 74.5803 180.222   4
   6  -2  -6 915.249 310.164   3
  -6  -2   6 1858.34 432.895   4
   6  -2  -5 1411.46 325.922   3
  -6  -2   5 723.045 393.603   4
   6  -2  -4 3766.17 498.540   3
  -6  -2   4 4352.52 678.397   4
   6  -2  -3 1224.10 319.041   3
  -6  -2   3 543.224 345.174   4
   6  -2  -2 534.007 203.253   3
  -6  -2   2 431.376 327.476   4
   6  -2  -1 3622.61 672.344   2
  -6  -2   1 2363.65 516.474   4
   6  -2  -1 2759.67 365.495   3
   6  -2   0 3180.65 361.298   3
   6  -2   0 2933.82 599.712   2
  -6  -2   0 2580.87 508.804   4
  -6  -2  -1 5460.12 700.076   4
   6  -2   1 5746.41 841.413   2
   6  -2   2 10064.3 1090.64   2
  -6  -2  -2 8872.70 808.080   4
   6  -2   3 1785.45 479.780   2
  -6  -2  -3 2755.48 467.295   4
   6  -2   4 2867.96 593.936   2
  -6  -2  -4 3595.06 524.338   4
   6  -2   5 3951.43 804.229   2
  -6  -2  -5 4717.07 612.046   4
   6  -2   6 3667.48 760.318   2
  -6  -2  -6 4276.74 624.874   4
  -6  -2  -7 2171.27 443.606   4
  -6  -2  -8 158.879 188.717   4
   6  -1 -12 89.5458 160.036   3
   6  -1 -11 8.83960 310.375   3
  -6  -1  11-59.6190 335.904   4
   6  -1 -10 660.938 384.701   3
  -6  -1  10 639.513 319.545   4
   6  -1  -9-185.808 227.481   3
  -6  -1   9 508.178 314.514   4
   6  -1  -8 476.882 253.610   3
  -6  -1   8 452.025 286.752   4
   6  -1  -7 2603.17 503.713   3
  -6  -1   7 3407.50 614.379   4
   6  -1  -6 4593.22 646.315   3
  -6  -1   6 5357.54 676.071   4
  -6  -1   6 5000.47 560.214   4
   6  -1  -5 2697.60 461.206   3
  -6  -1   5 3068.76 509.335   4
   6  -1  -4 9626.63 846.373   3
  -6  -1   4 8499.28 798.818   4
   6  -1  -3 18652.1 1144.64   3
  -6  -1   3 20066.9 1153.91   4
   6  -1  -2 15188.3 997.062   3
  -6  -1   2 14253.8 966.194   4
   6  -1  -1 834.781 305.917   2
  -6  -1   1 581.967 284.892   4
   6  -1  -1 658.449 249.109   3
   6  -1   0 3789.00 646.321   2
  -6  -1   0 4326.52 534.658   4
   6  -1   0 4180.88 479.528   3
   6  -1   1 1380.32 450.085   2
  -6  -1  -1 746.516 212.121   4
   6  -1   2 3493.35 695.947   2
  -6  -1  -2 3459.00 470.249   4
   6  -1   3 885.912 322.110   2
  -6  -1  -3 394.205 238.935   4
   6  -1   4 781.417 388.034   2
  -6  -1  -4 560.242 237.560   4
  -6  -1  -5 4505.61 525.730   4
   6  -1   5 5198.97 857.389   2
   6  -1   6 3840.63 744.035   2
  -6  -1  -6 3576.10 529.820   4
   6  -1   7 1805.29 520.444   2
  -6  -1  -7 1239.81 347.518   4
  -6  -1  -8 3110.07 529.765   4
  -6  -1  -9 5475.12 709.766   4
   6   0 -12 79.4107 358.674   3
   6   0 -11 303.125 259.279   3
   6   0 -10 225.567 305.319   3
   6   0  -9 1484.44 437.409   3
  -6   0   9 842.289 316.192   4
   6   0  -8 113.720 227.230   3
  -6   0   8 357.754 208.523   4
  -6   0   8 564.941 206.659   4
  -6   0   7-10.7671 53.2297   4
  -6   0   7-105.892 83.2654   4
   6   0  -6 7172.12 840.610   3
  -6   0   6 7598.94 697.369   4
  -6   0   6 6045.71 495.550   4
   6   0  -5 14505.4 1157.12   3
  -6   0   5 11475.7 656.331   4
  -6   0   4 206.654 169.099   4
   6   0  -4 73.2667 209.111   3
   6   0  -3 1154.29 353.938   3
  -6   0   2 27852.7 1227.89   3
   6   0  -2 27956.4 1483.26   3
  -6   0   2 26588.5 1025.16   4
   6   0  -1 2662.14 656.083   2
  -6   0   1 3057.83 429.318   3
   6   0  -1 2867.70 550.487   3
  -6   0   0 8682.44 684.966   3
   6   0   0 8834.52 654.509   4
   6   0   0 9981.18 868.852   3
   6   0   0 9301.47 1049.27   2
   6   0   1-99.4884 327.700   2
  -6   0  -1-31.8598 151.916   3
   6   0   1 558.126 246.023   4
   6   0   2 16695.6 1386.65   2
  -6   0  -2 15517.3 897.228   3
   6   0   2 13766.5 926.094   4
  -6   0  -2 16800.8 800.539   4
  -6   0  -3 3807.17 404.193   4
   6   0   3 4748.97 798.748   2
  -6   0  -3 3705.84 477.133   3
   6   0   3 3932.50 539.649   4
   6   0   4 1418.27 557.137   2
  -6   0  -4 2056.98 299.257   4
   6   0   5 1981.41 610.769   2
  -6   0  -5 1679.27 288.988   4
  -6   0  -6 4218.56 483.343   4
   6   0   6 5637.46 933.130   2
   6   0   7 486.173 380.401   2
  -6   0  -7 725.426 233.421   4
  -6   0  -8 2597.79 417.255   4
  -6   0  -9 3018.14 485.728   4
  -6   0 -10-300.920 240.420   4
   6   1 -12 785.343 358.964   3
   6   1 -11-375.364 280.870   3
   6   1 -10 700.708 377.086   3
   6   1  -9 195.320 340.550   3
   6   1  -8 509.553 287.348   3
   6   1  -7 3068.15 660.306   3
  -6   1   6 5726.18 482.203   4
  -6   1   6 5686.63 375.952   4
   6   1  -6 4505.35 710.405   3
  -6   1   5 3097.05 317.429   4
  -6   1   5 3001.26 241.409   4
   6   1  -4 8456.01 936.023   3
  -6   1   4 8718.85 389.637   4
  -6   1   4 8258.73 331.073   4
  -6   1   3 19035.8 408.959   4
  -6   1   3 19576.6 406.882   4
   6   1  -2 12886.6 1136.55   3
  -6   1   1 829.163 100.129   4
   6   1  -1 1080.96 445.941   2
  -6   1   1 921.248 95.1313   4
   6   1  -1 1203.58 401.111   3
   6   1   0 3897.59 696.821   2
  -6   1   0 4121.23 224.096   4
   6   1   0 3790.76 540.540   4
   6   1   0 3765.11 608.383   3
   6   1   1 806.770 353.559   2
   6   1   1 1113.02 311.457   4
  -6   1  -1 1215.40 145.758   4
   6   1   2 4142.96 736.226   2
  -6   1  -2 3001.27 280.978   4
   6   1   3 268.707 363.771   2
   6   1   4 156.668 216.180   2
  -6   1  -5 4364.36 430.254   4
   6   1   5 3874.66 754.739   2
  -6   1  -6 3878.62 463.971   4
   6   1   6 3913.54 853.648   2
   6   1   7 1258.88 529.571   2
  -6   1  -7 1214.87 302.861   4
   6   2 -11-133.406 327.074   3
   6   2 -10 863.341 499.554   3
   6   2  -9 343.728 291.798   3
   6   2  -8 3222.34 697.800   3
   6   2  -7 798.146 353.641   3
   6   2  -6 761.776 394.244   3
   6   2  -5 1486.28 509.389   3
   6   2  -4 4347.44 795.096   3
   6   2  -3 1039.21 431.662   3
   6   2  -2 852.429 396.754   3
   6   2  -1 3253.39 608.314   2
   6   2  -1 2401.21 614.249   3
   6   2   0 3197.76 657.078   2
   6   2   0 2985.18 569.849   3
   6   2   1 4817.09 781.965   2
   6   2   2 10323.8 1106.32   2
   6   2   3 1932.95 487.134   2
   6   2   4 3122.41 658.956   2
   6   2   5 3840.05 756.916   2
   6   2   6 5204.30 892.623   2
   6   3  -9 2232.04 612.639   3
   6   3  -8 127.372 239.481   3
   6   3  -7 2575.51 651.499   3
   6   3  -6 1558.91 549.685   3
   6   3  -5 1958.69 554.411   3
   6   3  -4 4854.61 937.831   3
   6   3  -3 3879.60 795.678   3
   6   3  -2 19.2557 73.0470   2
   6   3  -2 879.950 540.146   3
   6   3  -1 1129.19 384.702   2
   6   3  -1 1809.98 485.941   3
   6   3   0-38.9622 204.185   2
   6   3   1 61.7236 186.996   2
   6   3   2 869.623 329.388   2
   6   3   3 423.098 217.532   2
   6   3   4 1024.99 417.316   2
   6   3   5 1544.03 468.406   2
   6   4  -6 1269.00 539.034   3
   6   4  -5 62.6694 343.449   3
   6   4  -4 1847.71 646.865   3
   6   4  -3 8214.21 1265.54   3
   6   4  -3 8661.31 1016.88   2
   6   4  -2 1527.76 490.796   2
   6   4  -1 2863.88 639.748   2
   6   4   0 3830.55 695.116   2
   6   4   1 5258.40 831.977   2
   6   4   2 326.704 219.309   2
   6   4   3 812.111 349.435   2
   6   4   4 914.392 423.009   2
   7  -4  -5 641.084 297.522   2
   7  -4  -4 24.8122 247.697   2
   7  -4  -3 1540.54 523.005   2
   7  -4  -2 891.125 398.531   2
   7  -4  -1-200.084 219.197   2
   7  -4   0-144.804 294.647   2
   7  -4   1 322.657 308.935   2
   7  -4   2-617.548 470.852   2
   7  -3 -10-92.8339 328.712   3
   7  -3  -9 230.627 346.568   3
  -7  -3   9 743.174 661.945   4
   7  -3  -8 623.233 335.645   3
  -7  -3   8-308.505 344.398   4
  -7  -3   7 84.7721 347.828   4
  -7  -3   6 60.9070 108.318   4
  -7  -3   5 179.299 345.291   4
  -7  -3   4 2236.57 641.207   4
   7  -3  -3 1175.86 554.249   2
  -7  -3   3 1552.93 615.079   4
   7  -3  -2 1945.38 656.588   2
  -7  -3   2 1163.13 620.197   4
   7  -3  -1 1953.02 630.107   2
  -7  -3   1 1233.15 568.368   4
   7  -3   0 388.197 246.223   2
  -7  -3   0 444.453 388.020   4
   7  -3   1 2008.90 600.987   2
  -7  -3  -1 1445.35 434.871   4
   7  -3   2 3033.71 643.086   2
  -7  -3  -2 3055.70 604.357   4
   7  -3   3 1188.67 517.692   2
  -7  -3  -3 2088.19 578.229   4
  -7  -3  -4 421.219 341.117   4
   7  -2 -11 750.544 387.164   3
  -7  -2  11 16.2302 194.056   4
   7  -2 -10 629.917 323.398   3
  -7  -2  10-182.617 307.702   4
   7  -2  -9 653.286 282.459   3
  -7  -2   9 1497.05 510.590   4
   7  -2  -8 938.314 399.980   3
  -7  -2   8 1122.94 428.607   4
   7  -2  -7 118.118 343.274   3
  -7  -2   7-237.103 280.779   4
   7  -2  -6 1316.88 396.996   3
  -7  -2   6 1234.90 437.128   4
   7  -2  -5 795.450 345.701   3
  -7  -2   5 889.812 394.915   4
   7  -2  -4 417.569 321.543   3
  -7  -2   4 27.1181 141.263   4
  -7  -2   3 747.259 290.894   4
   7  -2  -2 1072.86 546.304   2
  -7  -2   2 941.623 287.447   4
   7  -2  -1 5467.62 914.306   2
  -7  -2   1 3554.35 578.885   4
   7  -2   0-377.607 380.758   2
  -7  -2   0-128.915 225.560   4
   7  -2   1-259.291 458.741   2
  -7  -2  -1 433.975 201.432   4
   7  -2   2-203.487 417.452   2
  -7  -2  -2 722.847 309.970   4
   7  -2   3 1369.41 527.978   2
  -7  -2  -3 1061.21 348.738   4
   7  -2   4 4967.71 852.675   2
  -7  -2  -4 3534.32 596.590   4
  -7  -2  -5 1210.63 414.688   4
  -7  -2  -6 4781.37 637.729   4
  -7  -1  13 981.887 360.010   4
  -7  -1  12-653.932 284.678   4
   7  -1 -11 219.320 361.591   3
  -7  -1  11 109.460 184.753   4
   7  -1 -10 177.777 143.491   3
  -7  -1  10 1120.34 398.990   4
   7  -1  -9 1057.38 453.511   3
  -7  -1   9 1519.58 528.521   4
   7  -1  -8 1005.41 409.467   3
  -7  -1   8 890.489 385.632   4
   7  -1  -7 4620.06 766.501   3
  -7  -1   7 5159.21 711.353   4
   7  -1  -6 3131.63 592.853   3
  -7  -1   6 3880.99 592.582   4
   7  -1  -5 450.325 291.783   3
  -7  -1   5-180.566 210.376   4
   7  -1  -4 149.849 231.420   3
  -7  -1   4 280.083 202.205   4
   7  -1  -3 4398.71 629.728   3
  -7  -1   3 3818.70 549.804   4
   7  -1  -2 1154.67 492.543   2
  -7  -1   2 990.588 322.034   4
   7  -1  -1 1798.77 677.177   2
  -7  -1   1 2085.28 381.634   4
   7  -1  -1 2543.17 477.077   3
   7  -1   0 2165.99 574.552   2
  -7  -1   0 1725.37 359.101   4
   7  -1   1 1648.75 527.424   2
  -7  -1  -1 1707.87 391.926   4
   7  -1   2 3942.84 761.996   2
  -7  -1  -2 3144.43 443.867   4
  -7  -1  -3 5380.18 591.913   4
   7  -1   3 5087.10 879.110   2
   7  -1   4 2721.44 630.326   2
  -7  -1  -4 3086.16 493.790   4
  -7  -1  -5 1287.70 334.666   4
  -7  -1  -6 1959.86 382.753   4
  -7  -1  -7 3527.26 522.743   4
   7   0 -11 69.8607 396.687   3
   7   0 -10-316.953 350.160   3
  -7   0  10 298.852 204.745   4
   7   0  -9 81.9056 113.922   3
  -7   0   9 124.485 171.473   4
  -7   0   8 5794.72 692.739   4
   7   0  -8 5602.61 905.674   3
   7   0  -7 2363.73 558.205   3
  -7   0   7 1869.92 417.776   4
   7   0  -6-101.945 205.474   3
  -7   0   6-10.7838 175.184   4
   7   0  -5 23602.8 1614.48   3
  -7   0   5 22953.1 1095.00   4
   7   0  -4-47.5026 249.779   3
   7   0  -3 244.650 177.044   3
   7   0  -2 658.994 382.975   2
   7   0  -2-53.3749 234.770   3
   7   0  -1 1864.41 546.819   2
   7   0  -1 1249.46 386.664   3
   7   0   0 591.461 494.871   2
   7   0   0-37.8853 131.358   3
   7   0   1 383.389 404.321   2
  -7   0  -1 6.03750 105.184   4
   7   0   2-155.553 334.681   2
  -7   0  -2 542.097 208.983   4
   7   0   3 418.840 220.566   2
  -7   0  -3-63.5481 100.933   4
   7   0   4-642.387 309.818   2
   7   0   5-10.0112 351.144   2
   7   1 -10 1141.27 465.978   3
   7   1  -9 1408.04 518.183   3
   7   1  -8 613.429 328.775   3
   7   1  -7 4260.75 841.474   3
   7   1  -6 4684.80 834.578   3
   7   1  -5-85.1549 347.311   3
   7   1  -4 335.378 341.043   3
   7   1  -3 3346.95 654.812   3
   7   1  -2 2364.80 584.952   2
   7   1  -2 1685.33 529.987   3
   7   1  -1 2006.14 656.855   2
   7   1  -1 2350.57 619.144   3
   7   1   0 1915.82 543.970   2
   7   1   0 2067.15 491.174   3
   7   1   1 1008.60 397.382   2
   7   1   2 3576.43 691.719   2
   7   1   3 5747.68 935.539   2
   7   1   4 2605.31 605.256   2
   7   2  -9 958.930 477.500   3
   7   2  -8 906.846 382.660   3
   7   2  -7 7.41450 300.726   3
   7   2  -6 1477.49 480.176   3
   7   2  -5 467.144 354.836   3
   7   2  -4 157.838 252.969   3
   7   2  -3 1111.80 526.708   3
   7   2  -2 921.324 419.343   2
   7   2  -2 507.537 352.545   3
   7   2  -1 4843.61 833.932   2
   7   2  -1 2924.92 660.639   3
   7   2   0 158.637 178.042   2
   7   2   1 35.4360 267.143   2
   7   2   2 706.818 547.256   2
   7   2   3 1140.49 513.592   2
   7   2   4 4188.39 877.520   2
   7   3  -6-425.604 310.504   3
   7   3  -5 1182.66 506.591   3
   7   3  -4 2383.67 746.746   3
   7   3  -3 1610.98 525.603   2
   7   3  -3 2244.44 764.944   3
   7   3  -2 1220.34 483.534   2
   7   3  -2 1549.82 625.740   3
   7   3  -1 1599.73 596.610   2
   7   3   0 39.0527 273.144   2
   7   3   1 741.143 322.260   2
   7   3   2 2375.89 593.340   2
   7   3   3 2086.66 625.512   2
   7   3   4 400.187 423.104   2
   7   4  -4-141.737 239.885   2
   7   4  -3-2.11840 498.354   2
   7   4  -2 976.850 505.664   2
   7   4  -1-573.253 293.092   2
   7   4   0-75.4793 152.845   2
   7   4   1 132.154 400.174   2
   7   4   2-1042.26 452.858   2
  -8  -3   6 1026.27 461.768   4
  -8  -3   5 334.181 360.478   4
  -8  -3   4 727.989 331.617   4
  -8  -3   3-305.518 293.720   4
  -8  -3   2 93.5622 137.828   4
  -8  -3   1 24.4705 59.8906   4
  -8  -3   0 710.343 282.853   4
  -8  -2   8-200.752 432.687   4
  -8  -2   7 1036.02 450.377   4
  -8  -2   6 67.1483 216.181   4
  -8  -2   5 1310.23 437.761   4
  -8  -2   4-117.761 123.088   4
   8  -2  -3-657.483 528.493   2
  -8  -2   3 193.717 158.742   4
   8  -2  -2 42.0175 490.808   2
  -8  -2   2 406.004 198.864   4
  -8  -2   1 1215.11 341.467   4
  -8  -2   0 116.618 140.675   4
  -8  -2  -1 1863.37 505.867   4
   8  -1  -9 698.400 523.940   3
   8  -1  -8 2041.77 661.942   3
   8  -1  -7 340.279 362.871   3
   8  -1  -6 789.535 313.557   3
   8  -1  -5 292.335 189.284   3
   8  -1  -3 215.284 445.567   2
   8  -1  -2-417.395 461.739   2
   8  -1  -1-106.529 302.512   2
   8   0  -9 333.674 236.471   3
   8   0  -8 3076.40 736.225   3
   8   0  -7 2.31622 233.908   3
   8   0  -6-6.60272 232.599   3
   8   0  -5 1031.12 364.289   3
   8   0  -4 96.6470 341.984   3
   8   0  -3 99.6818 304.395   2
   8   0  -3-176.945 177.731   3
   8   0  -2 121.603 256.735   2
   8   0  -2 466.134 237.633   3
   8   0  -1 1546.85 522.008   2
   8   0   0 1477.98 542.760   2
   8   1  -8 1431.03 569.249   3
   8   1  -7 210.170 432.422   3
   8   1  -6 1451.64 484.668   3
   8   1  -5 272.111 380.616   3
   8   1  -4 767.752 414.794   3
   8   1  -3 55.2923 286.995   2
   8   1  -3 413.393 394.854   3
   8   1  -2 726.842 413.617   2
   8   1  -2 214.719 323.651   3
   8   1  -1 782.287 406.797   2
   8   1  -1-2.08178 234.226   3
   8   2  -5 271.467 329.087   3
   8   2  -4 1836.09 550.948   3
   8   2  -3-105.191 415.793   2
   8   2  -3 269.561 218.150   3
   8   2  -2 281.623 460.967   2
   8   2  -2 83.1220 261.832   3
   0   0   0    0.00    0.00   0
TITL bmk2374_auto in P2(1)
REM P2(1) (#4 in standard setting)
CELL 0.71073   6.508799   5.175847  12.217522  90.0000 101.6492  90.0000
ZERR    2.00   0.000618   0.000453   0.001438   0.0000   0.0098   0.0000
LATT -1
SYMM -x, y+1/2,-z
SFAC C H N O Cl
UNIT 18.00 16.00 2.00 4.00 2.00
SIZE 0.07 0.20 0.45
TREF
HKLF 4
END
;
_shelx_hkl_checksum     53662
_shelx_res_file
;
TITL bmk2374 in P2(1)
    shelx.res
    created by SHELXL-2019/3 at 13:35:51 on 08-Oct-2024
CELL  0.71073   6.5088   5.1758  12.2175   90.000  101.649   90.000
ZERR     2.00   0.0006   0.0005   0.0014    0.000    0.010    0.000
LATT  -1
SYMM  - X, 1/2 + Y, - Z
SFAC  C    H    N    O    CL
UNIT  16 16 2 4 2
MERG   2
HTAB C3 O2
EQIV $1 x, y-1, z
HTAB N1 O2_$1
HTAB N1 Cl1
EQIV $2 -x+2, y+1/2, -z+2
HTAB O1 O1_$2
MPLA C1 C2 C3 C4 C5 C6 o1
MPLA C7 c8 N1 O2
conf n1 c7 c8 cl1
FMAP   2
PLAN   10
SIZE     0.070   0.200   0.450
ACTA
BOND   $H
LIST   4
L.S.   4
TEMP    23.00
WGHT    0.029400    0.002100
FVAR      11.12085
C1    1    0.730085    0.369949    0.897977    11.00000    0.02503    0.02964 =
         0.03599    0.00544   -0.00017   -0.00169
C2    1    0.598223    0.565354    0.917889    11.00000    0.03343    0.02892 =
         0.03440   -0.00420   -0.00142   -0.00110
AFIX  43
H2    2    0.645995    0.688449    0.972562    11.00000   -1.20000
AFIX   0
C3    1    0.393973    0.578556    0.856337    11.00000    0.03040    0.03031 =
         0.03834   -0.00253    0.00223    0.00339
AFIX  43
H3    2    0.305127    0.710757    0.869335    11.00000   -1.20000
AFIX   0
C4    1    0.323635    0.393244    0.775429    11.00000    0.02510    0.02678 =
         0.03286    0.00357    0.00059   -0.00097
C5    1    0.456171    0.196374    0.757511    11.00000    0.03262    0.02660 =
         0.03858   -0.00372    0.00069   -0.00216
AFIX  43
H5    2    0.408280    0.070786    0.703994    11.00000   -1.20000
AFIX   0
C6    1    0.659343    0.184403    0.818425    11.00000    0.02928    0.02542 =
         0.04970   -0.00077    0.00788    0.00628
AFIX  43
H6    2    0.747984    0.051642    0.805778    11.00000   -1.20000
AFIX   0
C7    1   -0.006549    0.604120    0.683460    11.00000    0.02786    0.03369 =
         0.04121    0.00410    0.00221    0.00000
C8    1   -0.218052    0.569476    0.605116    11.00000    0.03397    0.03360 =
         0.05828    0.00461   -0.00656    0.00142
AFIX  23
H8A   2   -0.238963    0.713348    0.553173    11.00000   -1.20000
H8B   2   -0.326264    0.580067    0.649112    11.00000   -1.20000
AFIX   0
N1    3    0.116377    0.395875    0.708308    11.00000    0.02788    0.02593 =
         0.04073   -0.00305   -0.00470   -0.00047
AFIX  43
H1    2    0.065971    0.250333    0.681401    11.00000   -1.20000
AFIX   0
O1    4    0.934217    0.350662    0.957000    11.00000    0.02927    0.03865 =
         0.05447   -0.00150   -0.00935    0.00046
AFIX 147
H1A   2    0.967245    0.484830    0.991810    11.00000   -1.50000
AFIX   0
O2    4    0.036301    0.821521    0.718581    11.00000    0.04075    0.02969 =
         0.07045   -0.00333   -0.01049    0.00188
CL1   5   -0.255795    0.278891    0.526549    11.00000    0.05053    0.05194 =
         0.05300   -0.00565   -0.01545   -0.00085
HKLF 4
REM  bmk2374 in P2(1)
REM wR2 = 0.0809, GooF = S = 1.061, Restrained GooF = 1.061 for all data
REM R1 = 0.0390 for 1487 Fo > 4sig(Fo) and 0.0600 for all 1902 data
REM 110 parameters refined using 1 restraints
END
WGHT      0.0294      0.0021
REM Highest difference peak  0.163,  deepest hole -0.185,  1-sigma level  0.046
Q1    1   0.1126  0.5130  0.5777  11.00000  0.05    0.16
Q2    1   0.4171 -0.0534  0.6033  11.00000  0.05    0.16
Q3    1   0.7046  0.1546  0.8046  11.00000  0.05    0.15
Q4    1   0.7816 -0.1256  0.8082  11.00000  0.05    0.15
Q5    1   0.9137  0.4245  1.1171  11.00000  0.05    0.15
Q6    1  -0.1869  0.8416  0.4533  11.00000  0.05    0.14
Q7    1   0.2789  0.8047  0.9634  11.00000  0.05    0.14
Q8    1   0.0560  0.2714  0.7221  11.00000  0.05    0.14
Q9    1  -0.0440  0.2371  0.5843  11.00000  0.05    0.14
Q10   1  -0.5124  0.4529  0.4429  11.00000  0.05    0.14
;
_shelx_res_checksum     50952
