# Supplementary material for: 2-Chloro-N-(4-hy­droxy­phen­yl)acetamide
Source: IUCrdata. 2024 Oct 24;9(Pt 10):x241015. doi: 10.1107/S2414314624010150 (PMC11660168; doi:10.1107/S2414314624010150)
Supplement: Supplementary file 2 [file x-09-x241015-Isup2.hkl]

data_I                                                                          
_shelx_title ' bmk2374 in P2(1)'                                                
_shelx_refln_list_code          4                                               
_shelx_F_calc_maximum       93.49                                               
_exptl_crystal_F_000       192.00                                               
_reflns_d_resolution_high  0.7176                                               
                                                                                
loop_                                                                           
 _space_group_symop_operation_xyz                                               
 'x, y, z'                                                                      
 '-x, y+1/2, -z'                                                                
                                                                                
_cell_length_a     6.5088                                                       
_cell_length_b     5.1758                                                       
_cell_length_c    12.2175                                                       
_cell_angle_alpha  90.000                                                       
_cell_angle_beta  101.649                                                       
_cell_angle_gamma  90.000                                                       
                                                                                
_shelx_F_squared_multiplier     1.000                                           
                                                                                
loop_                                                                           
 _refln_index_h                                                                 
 _refln_index_k                                                                 
 _refln_index_l                                                                 
 _refln_F_squared_calc                                                          
 _refln_F_squared_meas                                                          
 _refln_F_squared_sigma                                                         
 _refln_observed_status                                                         
   0  -6   0         30.92         35.65         5.88 o                         
   1  -6   0         12.89          7.09         4.73 o                         
   2  -6   0         10.69          8.47         2.66 o                         
   3  -6   0          0.51          1.33         1.87 o                         
   1  -5   0         30.18         28.48         2.71 o                         
   2  -5   0          3.13          2.91         1.29 o                         
   3  -5   0         17.82         15.01         2.65 o                         
   4  -5   0          3.32          7.75         3.97 o                         
   5  -5   0          7.77          5.81         2.59 o                         
   0  -4   0        259.11        266.90         8.61 o                         
   1  -4   0         82.46         88.21         3.55 o                         
   2  -4   0         47.36         42.25         1.95 o                         
   3  -4   0         33.70         30.12         1.74 o                         
   4  -4   0         53.71         52.38         4.27 o                         
   5  -4   0         46.87         50.61         4.82 o                         
   6  -4   0         34.93         34.35         4.29 o                         
   7  -4   0          0.16         -1.17         2.38 o                         
   1  -3   0        424.49        442.82         8.81 o                         
   2  -3   0         45.80         45.83         1.88 o                         
   3  -3   0         65.01         69.01         1.72 o                         
   4  -3   0         19.28         17.70         2.35 o                         
   5  -3   0        163.66        171.27         7.85 o                         
   6  -3   0          0.20          2.51         1.28 o                         
   7  -3   0          1.93          3.32         1.68 o                         
   8  -3   0          7.29          5.74         2.29 o                         
   0  -2   0        649.96        656.14        30.86 o                         
   1  -2   0        738.11        776.48         6.88 o                         
   2  -2   0        100.27        103.41         2.70 o                         
   3  -2   0         24.79         25.49         1.23 o                         
   4  -2   0        180.25        178.16         3.62 o                         
   5  -2   0        207.33        220.84         5.35 o                         
   6  -2   0         23.87         24.20         2.14 o                         
   7  -2   0          0.01         -1.57         1.57 o                         
   8  -2   0          1.47          0.94         1.14 o                         
   1  -1   0        999.09       1015.92         6.21 o                         
   2  -1   0         32.52         31.44         1.15 o                         
   3  -1   0        206.07        206.80         2.92 o                         
   4  -1   0        218.93        217.62         5.38 o                         
   5  -1   0        320.08        340.14         6.27 o                         
   6  -1   0         33.96         33.55         2.53 o                         
   7  -1   0         13.07         15.12         2.46 o                         
   2   0   0        114.58        106.35         1.96 o                         
   3   0   0        661.59        679.42         5.96 o                         
   4   0   0        163.59        155.15         3.29 o                         
   5   0   0          0.02          0.42         0.50 o                         
   6   0   0         69.50         73.60         3.12 o                         
   7   0   0          0.93          0.76         2.54 o                         
   8   0   0          8.50         11.95         4.39 o                         
   1   1   0       1004.72       1005.92         9.19 o                         
   2   1   0         32.22         32.57         1.74 o                         
   3   1   0        206.88        203.63         8.32 o                         
   4   1   0        218.20        216.65         3.15 o                         
   5   1   0        327.04        324.02         4.75 o                         
   6   1   0         33.68         32.63         1.53 o                         
   7   1   0         12.91         16.19         2.95 o                         
   0   2   0        652.55        646.22        12.64 o                         
   1   2   0        737.62        760.41         7.29 o                         
   2   2   0        102.85        105.09         3.34 o                         
   3   2   0         24.80         25.87         2.43 o                         
   4   2   0        179.53        173.51         4.83 o                         
   5   2   0        208.23        213.65        13.48 o                         
   6   2   0         25.03         24.90         3.48 o                         
   7   2   0          0.01          1.28         1.44 o                         
   1   3   0        421.46        447.61         9.81 o                         
   2   3   0         45.57         45.39         2.37 o                         
   3   3   0         62.59         68.57         4.34 o                         
   4   3   0         19.30         17.76         2.77 o                         
   5   3   0        168.35        164.86        10.84 o                         
   6   3   0          0.17         -0.32         1.65 o                         
   7   3   0          1.80          0.32         2.21 o                         
   0   4   0        269.57        269.68        11.84 o                         
   1   4   0         82.25         89.84         7.27 o                         
   2   4   0         45.35         44.39         2.57 o                         
   3   4   0         34.10         28.14         2.58 o                         
   4   4   0         54.46         52.18         3.97 o                         
   5   4   0         46.70         46.80         4.04 o                         
   6   4   0         35.70         30.97         5.62 o                         
   7   4   0          0.18         -0.61         1.24 o                         
   1   5   0         32.12         27.24         4.70 o                         
   2   5   0          3.07          1.81         1.22 o                         
   3   5   0         16.33         18.81         4.15 o                         
   4   5   0          3.41          2.39         2.37 o                         
   5   5   0          8.39          8.13         3.93 o                         
   0   6   0         29.47         34.55         6.12 o                         
   1   6   0         12.80          6.48         3.73 o                         
   2   6   0          9.93          7.05         2.86 o                         
   3   6   0          0.53          1.93         1.88 o                         
   0  -7   1          1.62          1.09         5.87 o                         
  -3  -6   1          1.28         -1.31         2.27 o                         
  -2  -6   1         18.86         19.80         2.97 o                         
  -1  -6   1         18.42         16.51         3.04 o                         
   0  -6   1         46.95         49.83         4.64 o                         
   1  -6   1          0.95          2.58         2.19 o                         
   2  -6   1          5.45          2.85         1.68 o                         
   3  -6   1         16.42          4.58         3.25 o                         
  -5  -5   1         10.95         11.03         4.41 o                         
  -4  -5   1         24.41         22.04         5.36 o                         
  -3  -5   1         48.46         48.07         3.59 o                         
  -2  -5   1         14.71         13.52         2.49 o                         
  -1  -5   1         90.30         93.49         5.77 o                         
   0  -5   1        213.45        225.95         8.84 o                         
   1  -5   1         34.37         32.64         2.86 o                         
   2  -5   1         14.17         13.44         3.05 o                         
   3  -5   1          0.54          1.67         1.27 o                         
   4  -5   1          1.06         -2.11         2.11 o                         
   5  -5   1         12.60         12.36         3.55 o                         
  -7  -4   1          0.09         -1.62         1.77 o                         
  -6  -4   1         29.87         28.89         4.50 o                         
  -5  -4   1         10.21          8.21         2.48 o                         
  -4  -4   1        114.23        116.12         6.22 o                         
  -3  -4   1          4.82          4.39         0.87 o                         
  -2  -4   1        146.10        141.62         3.45 o                         
  -1  -4   1         15.76         15.84         1.71 o                         
   0  -4   1        139.86        145.81         4.89 o                         
   1  -4   1         23.52         23.17         1.91 o                         
   2  -4   1         86.60         87.95         3.64 o                         
   3  -4   1         13.69         12.48         1.01 o                         
   4  -4   1         46.08         44.21         4.00 o                         
   5  -4   1         21.95         21.23         3.36 o                         
   6  -4   1         37.50         46.03         4.74 o                         
   7  -4   1          0.84          2.61         2.50 o                         
  -8  -3   1          2.47          0.20         0.48 o                         
  -7  -3   1         10.17         12.78         3.41 o                         
  -6  -3   1          4.07          3.05         1.83 o                         
  -5  -3   1        223.03        240.28         5.70 o                         
  -4  -3   1         28.60         27.60         1.89 o                         
  -3  -3   1        120.54        125.23         4.10 o                         
  -2  -3   1        210.46        230.88         4.72 o                         
  -1  -3   1        149.76        145.50         4.27 o                         
   0  -3   1         36.61         40.49         2.11 o                         
   1  -3   1        499.24        508.78        11.18 o                         
   2  -3   1          3.12          3.31         0.68 o                         
   3  -3   1        123.72        121.99         2.37 o                         
   4  -3   1          6.23          4.57         1.68 o                         
   5  -3   1          3.75          0.46         2.42 o                         
   6  -3   1          2.54          3.66         1.63 o                         
   7  -3   1         14.74         13.61         2.85 o                         
  -8  -2   1          8.41          9.83         2.76 o                         
  -7  -2   1         30.00         34.64         7.74 o                         
  -6  -2   1         23.75         23.05         2.57 o                         
  -5  -2   1         43.10         42.46         2.68 o                         
  -4  -2   1         19.73         19.39         1.44 o                         
  -3  -2   1         41.04         38.12         3.02 o                         
  -2  -2   1         71.54         66.71         2.09 o                         
  -1  -2   1         90.71         93.42         3.33 o                         
   0  -2   1        311.89        297.68         5.01 o                         
   1  -2   1        652.23        677.85         8.51 o                         
   2  -2   1        316.28        311.75         4.03 o                         
   3  -2   1         19.59         21.36         1.09 o                         
   4  -2   1        243.59        240.32         6.72 o                         
   5  -2   1         64.67         58.16         4.46 o                         
   6  -2   1         48.49         45.13         4.35 o                         
   7  -2   1          0.83          1.80         2.80 o                         
   8  -2   1         16.82         15.07         4.09 o                         
  -8  -1   1          0.27         -0.86         2.45 o                         
  -7  -1   1         18.88         17.90         2.21 o                         
  -6  -1   1          6.67          5.55         1.29 o                         
  -5  -1   1         29.16         29.85         2.18 o                         
  -4  -1   1        120.85        131.96         3.92 o                         
  -3  -1   1        515.40        516.99         6.61 o                         
  -2  -1   1        561.83        577.79         6.82 o                         
  -1  -1   1        157.44        159.93         2.35 o                         
   0  -1   1       1398.83       1323.57        15.32 o                         
   1  -1   1        788.14        777.37         9.68 o                         
   2  -1   1         41.34         41.56         1.79 o                         
   3  -1   1        308.47        312.14         4.26 o                         
   4  -1   1          0.32         -0.26         0.49 o                         
   5  -1   1        234.85        236.68         4.16 o                         
   6  -1   1         10.35          7.53         2.56 o                         
   7  -1   1          9.61         13.64         2.54 o                         
  -8   0   1         10.94         12.51         4.22 o                         
  -7   0   1         15.62         12.23         2.55 o                         
  -6   0   1         21.73         23.66         2.43 o                         
  -5   0   1          0.01         -0.02         0.45 o                         
  -4   0   1        385.96        379.48         5.07 o                         
  -3   0   1        167.30        162.22         2.89 o                         
  -2   0   1        511.45        496.88         4.88 o                         
  -1   0   1        123.57        120.67         3.17 o                         
   1   0   1        260.79        250.79         3.37 o                         
   2   0   1       1061.24       1031.14         6.38 o                         
   3   0   1        932.00       1018.60        11.22 o                         
   4   0   1        315.76        307.26         4.70 o                         
   5   0   1          3.46          2.53         0.56 o                         
   6   0   1          2.94          1.04         1.56 o                         
   7   0   1          0.81          0.68         1.53 o                         
  -8   1   1          0.32          2.30         3.17 o                         
  -7   1   1         18.00         17.81         3.64 o                         
  -6   1   1          6.50          7.27         0.68 o                         
  -5   1   1         29.35         28.13         1.21 o                         
  -4   1   1        119.61        121.46         5.22 o                         
  -3   1   1        517.02        502.90         9.39 o                         
  -2   1   1        563.41        589.66         9.45 o                         
  -1   1   1        168.02        163.88         3.93 o                         
   0   1   1       1404.29       1354.42        19.98 o                         
   1   1   1        783.20        774.99         6.63 o                         
   2   1   1         41.49         43.61         1.26 o                         
   3   1   1        318.96        327.40         5.61 o                         
   4   1   1          0.33          0.34         0.31 o                         
   5   1   1        231.98        235.96         4.30 o                         
   6   1   1         10.27          9.34         1.00 o                         
   7   1   1          9.80          8.16         3.21 o                         
  -7   2   1         30.21         31.56         7.76 o                         
  -6   2   1         22.84         23.41         3.49 o                         
  -5   2   1         43.86         41.59         3.23 o                         
  -4   2   1         20.37         19.17         2.59 o                         
  -3   2   1         41.22         44.68         3.02 o                         
  -2   2   1         66.81         62.97         3.29 o                         
  -1   2   1         90.71         93.29         3.72 o                         
   0   2   1        304.65        300.86        15.33 o                         
   1   2   1        649.17        683.10        16.05 o                         
   2   2   1        318.75        329.21         6.05 o                         
   3   2   1         19.78         20.93         2.37 o                         
   4   2   1        233.31        255.97         7.59 o                         
   5   2   1         64.56         58.55         6.80 o                         
   6   2   1         48.43         38.95         6.32 o                         
   7   2   1          0.81          0.29         2.16 o                         
  -7   3   1          9.62         12.94         4.82 o                         
  -6   3   1          4.19         11.86         2.75 o                         
  -5   3   1        219.06        230.04        14.44 o                         
  -4   3   1         28.00         25.23         2.46 o                         
  -3   3   1        121.39        118.48         5.73 o                         
  -2   3   1        213.27        227.11         6.06 o                         
  -1   3   1        149.74        145.17         3.22 o                         
   0   3   1         35.89         40.84         4.19 o                         
   1   3   1        490.01        527.22        14.13 o                         
   2   3   1          3.27          2.70         0.78 o                         
   3   3   1        122.36        121.79         7.85 o                         
   4   3   1          6.27          4.87         1.33 o                         
   5   3   1          4.67          2.00         1.49 o                         
   6   3   1          2.55          0.50         1.51 o                         
   7   3   1         14.78          5.99         2.61 o                         
  -7   4   1          0.10         -2.37         2.37 o                         
  -6   4   1         28.63         23.16         5.17 o                         
  -5   4   1         10.52          6.83         1.88 o                         
  -4   4   1        116.65        117.17         5.66 o                         
  -3   4   1          5.00          4.06         1.32 o                         
  -2   4   1        147.44        139.57         4.27 o                         
  -1   4   1         15.58         17.15         2.75 o                         
   0   4   1        137.47        141.78         8.84 o                         
   1   4   1         23.74         24.06         4.07 o                         
   2   4   1         87.07         81.46         7.15 o                         
   3   4   1         13.77         14.21         3.57 o                         
   4   4   1         45.47         45.09         3.73 o                         
   5   4   1         21.86         22.50         3.77 o                         
   6   4   1         36.98         42.52         6.73 o                         
   7   4   1          0.84          1.07         3.24 o                         
  -5   5   1         10.83         10.00         3.07 o                         
  -4   5   1         24.27         23.82         4.51 o                         
  -3   5   1         49.63         45.83         5.94 o                         
  -2   5   1         15.01         16.51         3.79 o                         
  -1   5   1         88.91         86.90         7.76 o                         
   0   5   1        212.74        209.20         8.80 o                         
   1   5   1         35.39         42.90         5.80 o                         
   2   5   1         14.37         13.48         3.36 o                         
   3   5   1          0.31         -1.95         1.95 o                         
   4   5   1          1.05          4.17         2.67 o                         
   5   5   1         12.30         15.21         3.86 o                         
  -4   6   1         21.00         26.55         5.60 o                         
  -3   6   1          1.27         -0.25         1.25 o                         
  -2   6   1         18.33         17.42         4.14 o                         
  -1   6   1         18.63         16.17         4.13 o                         
   0   6   1         47.10         52.79         5.01 o                         
   1   6   1          0.91          0.51         1.51 o                         
   2   6   1          5.61          8.06         3.94 o                         
   3   6   1         16.36          9.23         2.88 o                         
   0   7   1          1.60         -1.72         1.72 o                         
   0  -7   2          2.84          2.68         1.49 o                         
  -3  -6   2          0.99          0.54         1.29 o                         
  -2  -6   2          8.62          8.58         2.00 o                         
  -1  -6   2         54.04         54.81         4.93 o                         
   0  -6   2         16.53         14.46         3.02 o                         
   1  -6   2          2.39          5.72         1.70 o                         
   2  -6   2         18.61         20.79         4.50 o                         
  -5  -5   2          0.71         -0.43         2.36 o                         
  -4  -5   2          1.59          5.42         3.04 o                         
  -3  -5   2         16.30         15.08         2.15 o                         
  -2  -5   2         16.84         14.79         2.83 o                         
  -1  -5   2         35.32         41.76         4.00 o                         
   0  -5   2         53.47         54.23         4.69 o                         
   1  -5   2         48.31         47.85         3.86 o                         
   2  -5   2          7.12          6.58         1.73 o                         
   3  -5   2        122.13        132.58         6.36 o                         
   4  -5   2          3.18          3.67         3.11 o                         
  -7  -4   2          8.55          7.21         3.22 o                         
  -6  -4   2         13.23          8.86         3.56 o                         
  -5  -4   2         12.72         15.03         2.89 o                         
  -4  -4   2          0.56         -0.74         2.03 o                         
  -3  -4   2         19.53         20.20         1.69 o                         
  -2  -4   2         92.14         90.71         3.15 o                         
  -1  -4   2        133.96        133.14         4.34 o                         
   0  -4   2        216.74        213.57         5.45 o                         
   1  -4   2         36.43         37.83         2.55 o                         
   2  -4   2         70.31         65.64         3.05 o                         
   3  -4   2         26.14         24.16         1.08 o                         
   4  -4   2         20.68         24.82         3.02 o                         
   5  -4   2         26.22         29.89         3.63 o                         
   6  -4   2          4.63          2.72         1.41 o                         
   7  -4   2          1.99         -3.81         3.81 o                         
  -8  -3   2          0.87          0.76         1.11 o                         
  -7  -3   2         14.67         12.48         3.65 o                         
  -6  -3   2          4.65          2.55         3.23 o                         
  -5  -3   2         25.03         25.70         2.33 o                         
  -4  -3   2         26.60         28.05         4.78 o                         
  -3  -3   2         70.41         70.00         2.92 o                         
  -2  -3   2        170.05        179.65         5.23 o                         
  -1  -3   2        175.30        179.67         4.85 o                         
   0  -3   2         23.81         22.08         1.26 o                         
   1  -3   2        273.59        300.71         5.30 o                         
   2  -3   2         11.48         10.46         0.80 o                         
   3  -3   2        126.19        126.23         2.94 o                         
   4  -3   2        368.69        374.61         9.13 o                         
   5  -3   2         71.38         79.09         5.52 o                         
   6  -3   2          7.56         10.85         2.49 o                         
   7  -3   2         17.30         24.62         3.56 o                         
  -8  -2   2          4.94          2.43         1.49 o                         
  -7  -2   2         11.53          7.96         2.06 o                         
  -6  -2   2          6.41          4.00         1.40 o                         
  -5  -2   2         63.81         65.82         3.75 o                         
  -4  -2   2        149.05        150.65         3.92 o                         
  -3  -2   2         22.69         22.95         1.93 o                         
  -2  -2   2        496.26        513.24         7.47 o                         
  -1  -2   2         55.20         57.26         2.61 o                         
   0  -2   2        121.57        119.36         3.15 o                         
   1  -2   2        167.16        180.69         3.77 o                         
   2  -2   2        509.06        517.11         6.43 o                         
   3  -2   2         11.91         10.27         0.92 o                         
   4  -2   2         54.46         53.55         2.43 o                         
   5  -2   2         20.15         20.70         2.54 o                         
   6  -2   2         78.80         75.44         5.25 o                         
   7  -2   2          3.37          2.65         3.75 o                         
  -8  -1   2          0.28         -3.37         3.73 o                         
  -7  -1   2         13.53          8.53         2.18 o                         
  -6  -1   2        106.64        119.03         5.61 o                         
  -5  -1   2        117.02        124.27         4.30 o                         
  -4  -1   2        113.25        116.47         4.20 o                         
  -3  -1   2        288.53        293.37         5.17 o                         
  -2  -1   2         32.22         33.41         1.34 o                         
  -1  -1   2       1899.29       1857.50         8.33 o                         
   0  -1   2        173.37        172.23         3.21 o                         
   1  -1   2       1599.79       1614.01         9.27 o                         
   2  -1   2         89.08         87.76         2.00 o                         
   3  -1   2         58.24         60.40         2.38 o                         
   4  -1   2         30.49         31.60         1.62 o                         
   5  -1   2         91.09         96.52         3.30 o                         
   6  -1   2         28.77         28.06         3.15 o                         
   7  -1   2         28.03         27.35         3.23 o                         
  -8   0   2          4.85          2.43         1.41 o                         
  -7   0   2          1.62          1.76         2.88 o                         
  -6   0   2        206.70        220.82         5.62 o                         
  -5   0   2          0.12          0.43         0.44 o                         
  -4   0   2        410.95        399.03         6.26 o                         
  -3   0   2         71.54         60.10         2.17 o                         
  -2   0   2        726.89        736.13         7.94 o                         
  -1   0   2          1.46          1.05         0.39 o                         
   1   0   2          0.01          0.06         0.25 o                         
   2   0   2       1384.58       1310.75         8.07 o                         
   3   0   2        386.50        383.13         5.45 o                         
   4   0   2         10.69          9.78         1.07 o                         
   5   0   2          0.51          0.88         0.78 o                         
   6   0   2        123.73        127.29         4.92 o                         
   7   0   2          5.29          2.21         2.82 o                         
  -8   1   2          0.26          3.55         2.07 o                         
  -7   1   2         14.31         16.57         3.18 o                         
  -6   1   2        105.50        104.20         9.19 o                         
  -5   1   2        115.10        119.60         1.89 o                         
  -4   1   2        116.77        115.59         1.72 o                         
  -3   1   2        289.99        292.61         3.31 o                         
  -2   1   2         34.57         32.47         1.37 o                         
  -1   1   2       1936.26       1864.81        10.41 o                         
   0   1   2        171.77        171.88         5.75 o                         
   1   1   2       1602.07       1570.43        11.36 o                         
   2   1   2         90.11         92.86         2.06 o                         
   3   1   2         51.52         52.41         1.56 o                         
   4   1   2         30.55         31.70         1.37 o                         
   5   1   2         89.43         89.41         2.52 o                         
   6   1   2         28.53         25.81         4.62 o                         
   7   1   2         28.23         28.92         5.59 o                         
  -8   2   2          5.14          1.25         1.84 o                         
  -7   2   2         11.12          5.63         2.18 o                         
  -6   2   2          6.74          6.89         3.21 o                         
  -5   2   2         61.91         62.96         7.14 o                         
  -4   2   2        152.23        149.93         9.89 o                         
  -3   2   2         23.19         23.45         2.83 o                         
  -2   2   2        482.73        497.91        11.26 o                         
  -1   2   2         53.34         52.09         2.12 o                         
   0   2   2        123.67        123.50         4.11 o                         
   1   2   2        163.48        177.75         4.11 o                         
   2   2   2        510.43        521.35        12.42 o                         
   3   2   2         11.90         10.49         1.74 o                         
   4   2   2         57.09         56.97         3.30 o                         
   5   2   2         19.83         14.90         4.15 o                         
   6   2   2         79.06         83.48         8.95 o                         
   7   2   2          3.30          5.72         4.43 o                         
  -7   3   2         14.73         11.03         3.09 o                         
  -6   3   2          4.61          0.98         3.48 o                         
  -5   3   2         24.08         20.58         4.93 o                         
  -4   3   2         26.52         28.16         4.08 o                         
  -3   3   2         71.06         70.83         4.41 o                         
  -2   3   2        168.32        164.69         4.49 o                         
  -1   3   2        174.14        175.92         5.61 o                         
   0   3   2         22.95         23.12         1.44 o                         
   1   3   2        285.67        318.48        18.97 o                         
   2   3   2         11.36         11.68         1.37 o                         
   3   3   2        126.08        138.38         8.50 o                         
   4   3   2        367.13        350.63        10.00 o                         
   5   3   2         68.54         69.96         5.03 o                         
   6   3   2          7.44          7.03         2.66 o                         
   7   3   2         17.45         19.21         4.80 o                         
  -7   4   2          8.38          7.90         4.09 o                         
  -6   4   2         13.97         12.35         3.97 o                         
  -5   4   2         12.59          9.61         1.96 o                         
  -4   4   2          0.83          1.33         1.42 o                         
  -3   4   2         19.15         20.19         1.99 o                         
  -2   4   2         91.46         87.68         2.97 o                         
  -1   4   2        135.40        135.68         5.87 o                         
   0   4   2        217.55        218.65        11.26 o                         
   1   4   2         35.63         37.33         4.93 o                         
   2   4   2         72.21         82.74         7.29 o                         
   3   4   2         26.69         26.14         4.74 o                         
   4   4   2         19.24         23.68         2.72 o                         
   5   4   2         25.93         24.63         3.49 o                         
   6   4   2          4.80          2.64         1.77 o                         
   7   4   2          2.00         -3.66         3.66 o                         
  -5   5   2          0.56          1.35         2.20 o                         
  -4   5   2          1.54          2.20         2.16 o                         
  -3   5   2         17.15         19.33         3.85 o                         
  -2   5   2         17.29         16.04         3.28 o                         
  -1   5   2         33.90         33.47         4.92 o                         
   0   5   2         53.08         57.91         4.66 o                         
   1   5   2         49.07         43.29         6.15 o                         
   2   5   2          7.36          5.95         2.29 o                         
   3   5   2        122.02        134.81        10.44 o                         
   4   5   2          3.13          2.86         2.46 o                         
  -4   6   2          1.98          4.03         2.56 o                         
  -3   6   2          0.90          2.23         1.48 o                         
  -2   6   2          9.01         16.45         3.78 o                         
  -1   6   2         53.90         70.10         7.45 o                         
   0   6   2         16.74         14.11         2.75 o                         
   1   6   2          2.27          2.18         2.01 o                         
   2   6   2         18.68         17.14         4.49 o                         
   3   6   2          1.68          1.34         1.42 o                         
  -1   7   2         21.81         26.70         5.60 o                         
   0   7   2          2.83          3.00         3.31 o                         
   1   7   2          8.41         14.69         5.13 o                         
   0  -7   3          5.65          2.47         2.12 o                         
  -3  -6   3          5.70          9.35         3.72 o                         
  -2  -6   3          8.42          5.96         2.03 o                         
  -1  -6   3         21.07         19.17         3.15 o                         
   0  -6   3          1.47          2.65         1.69 o                         
   1  -6   3          8.25         10.25         2.64 o                         
   2  -6   3          2.77          6.17         2.93 o                         
  -5  -5   3          0.76         -1.31         1.69 o                         
  -4  -5   3          0.98         -0.68         2.82 o                         
  -3  -5   3          4.88          4.08         1.39 o                         
  -2  -5   3          0.88          0.99         0.87 o                         
  -1  -5   3         21.15         26.42         3.30 o                         
   0  -5   3         66.97         66.49         3.93 o                         
   1  -5   3         28.91         30.86         2.62 o                         
   2  -5   3         25.74         27.91         3.40 o                         
   3  -5   3         25.93         20.40         2.69 o                         
   4  -5   3          6.39          4.79         2.36 o                         
  -7  -4   3          7.52         12.46         4.23 o                         
  -6  -4   3         68.46         66.09         6.04 o                         
  -5  -4   3          7.88          4.72         1.78 o                         
  -4  -4   3         67.31         52.23         7.11 o                         
  -3  -4   3         11.48         12.21         3.61 o                         
  -2  -4   3         50.21         53.34         3.67 o                         
  -1  -4   3        170.84        161.39         4.41 o                         
   0  -4   3         82.57         78.79         4.10 o                         
   1  -4   3         14.35         13.00         1.52 o                         
   2  -4   3         27.41         28.44         1.63 o                         
   3  -4   3         33.50         32.81         2.17 o                         
   4  -4   3          5.05          5.43         1.74 o                         
   5  -4   3          6.71          5.84         2.15 o                         
   6  -4   3          0.98          2.22         1.58 o                         
  -8  -3   3          0.09         -2.37         2.37 o                         
  -7  -3   3         12.51         10.95         3.33 o                         
  -6  -3   3         34.59         39.59         3.48 o                         
  -5  -3   3         20.40         22.32         6.73 o                         
  -4  -3   3          1.77          1.40         1.28 o                         
  -3  -3   3         96.42         99.95         3.23 o                         
  -2  -3   3         89.20         95.66         3.42 o                         
  -1  -3   3         47.76         54.27         3.62 o                         
   0  -3   3        358.18        373.76        11.55 o                         
   1  -3   3         48.85         42.83         1.73 o                         
   2  -3   3         40.22         37.44         1.34 o                         
   3  -3   3        223.11        225.31         4.43 o                         
   4  -3   3        144.81        149.70         3.31 o                         
   5  -3   3         18.88         19.06         2.96 o                         
   6  -3   3          1.78         -0.25         2.94 o                         
   7  -3   3         14.04         13.38         3.64 o                         
  -8  -2   3          1.41         -0.02         3.44 o                         
  -7  -2   3          7.12          6.04         2.35 o                         
  -6  -2   3          8.08          7.59         2.75 o                         
  -5  -2   3         73.49         72.53         4.12 o                         
  -4  -2   3         40.43         40.59         2.17 o                         
  -3  -2   3          3.72          3.24         0.52 o                         
  -2  -2   3        620.64        628.92        10.86 o                         
  -1  -2   3        339.62        337.22         6.21 o                         
   0  -2   3        286.47        285.77        10.79 o                         
   1  -2   3         88.47         95.24         2.34 o                         
   2  -2   3        221.04        215.49         4.39 o                         
   3  -2   3         10.53          9.81         0.91 o                         
   4  -2   3        663.35        670.57         8.67 o                         
   5  -2   3         37.38         36.77         2.30 o                         
   6  -2   3         15.59         19.29         3.92 o                         
   7  -2   3          9.47          9.56         2.35 o                         
  -8  -1   3          1.84          1.74         3.60 o                         
  -7  -1   3         26.03         33.07         3.35 o                         
  -6  -1   3        151.30        156.70         6.57 o                         
  -5  -1   3         29.02         29.66         2.88 o                         
  -4  -1   3        124.99        126.66         3.90 o                         
  -3  -1   3         70.03         72.81         2.30 o                         
  -2  -1   3        239.50        236.84         5.34 o                         
  -1  -1   3       3159.26       3006.52        18.95 o                         
   0  -1   3        664.96        663.10         7.35 o                         
   1  -1   3         34.34         28.24         1.42 o                         
   2  -1   3         98.79        101.30         2.16 o                         
   3  -1   3        603.55        596.04        11.61 o                         
   4  -1   3        211.03        214.20         5.79 o                         
   5  -1   3         38.76         39.36         2.29 o                         
   6  -1   3          3.86          4.88         1.99 o                         
   7  -1   3         38.76         42.79         3.97 o                         
  -8   0   3          0.93         -0.61         1.24 o                         
  -7   0   3          0.48          1.98         1.43 o                         
  -6   0   3          3.38          9.33         2.86 o                         
  -5   0   3        216.45        217.79         6.54 o                         
  -4   0   3          3.92          4.13         0.83 o                         
  -3   0   3          0.13          2.46         0.97 o                         
  -2   0   3       2006.29       1893.89        25.86 o                         
  -1   0   3       8740.94       7993.60        88.72 o                         
   0   0   3         95.65        100.09         2.20 o                         
   1   0   3         35.98         33.80         1.14 o                         
   2   0   3       1134.22       1147.12         8.70 o                         
   3   0   3         25.83         31.74         1.70 o                         
   4   0   3        126.53        130.65         3.71 o                         
   5   0   3        111.31        104.94         3.37 o                         
   6   0   3         31.49         31.73         2.05 o                         
   7   0   3          0.24          0.71         1.95 o                         
  -8   1   3          1.82          1.67         1.88 o                         
  -7   1   3         26.47         27.06         5.29 o                         
  -6   1   3        153.94        156.15         2.33 o                         
  -5   1   3         31.08         31.98         1.22 o                         
  -4   1   3        124.76        124.64         3.82 o                         
  -3   1   3         72.99         70.40         2.42 o                         
  -2   1   3        234.18        234.19         4.78 o                         
  -1   1   3       3136.42       3004.65        15.49 o                         
   0   1   3        678.76        685.86         7.28 o                         
   1   1   3         32.06         28.61         0.98 o                         
   2   1   3        102.10        107.88         1.89 o                         
   3   1   3        606.61        590.29         8.18 o                         
   4   1   3        212.47        209.74         3.58 o                         
   5   1   3         35.36         35.99         1.67 o                         
   6   1   3          3.92          2.17         2.94 o                         
   7   1   3         38.75         46.47         7.56 o                         
  -8   2   3          1.35          1.14         1.56 o                         
  -7   2   3          7.54          8.99         4.26 o                         
  -6   2   3          7.35          8.40         3.49 o                         
  -5   2   3         72.39         73.12         7.66 o                         
  -4   2   3         38.25         36.72         4.98 o                         
  -3   2   3          3.34          3.61         0.67 o                         
  -2   2   3        626.82        641.89        18.18 o                         
  -1   2   3        346.17        337.72         5.20 o                         
   0   2   3        277.64        274.20         6.20 o                         
   1   2   3         92.06        102.31         2.60 o                         
   2   2   3        219.92        218.90         5.10 o                         
   3   2   3          9.56          8.84         1.37 o                         
   4   2   3        675.65        685.18        13.62 o                         
   5   2   3         37.64         38.21         5.47 o                         
   6   2   3         14.98         15.63         3.94 o                         
   7   2   3          9.27          9.22         4.15 o                         
  -7   3   3         12.97         15.09         3.50 o                         
  -6   3   3         35.05         31.37         6.43 o                         
  -5   3   3         19.92         26.68         5.30 o                         
  -4   3   3          1.82          2.39         1.38 o                         
  -3   3   3         96.55        101.07         3.34 o                         
  -2   3   3         86.50         87.02         4.27 o                         
  -1   3   3         50.11         52.46         3.10 o                         
   0   3   3        359.81        353.98         6.90 o                         
   1   3   3         45.76         40.32         2.34 o                         
   2   3   3         38.70         38.31         3.39 o                         
   3   3   3        225.23        223.28         7.54 o                         
   4   3   3        147.47        150.98         8.48 o                         
   5   3   3         20.14         18.67         2.95 o                         
   6   3   3          1.66          3.42         1.76 o                         
   7   3   3         15.07         16.87         5.06 o                         
  -7   4   3          7.66         -0.02         4.03 o                         
  -6   4   3         69.18         68.66         6.41 o                         
  -5   4   3          8.10          5.05         2.78 o                         
  -4   4   3         65.48         60.50         4.71 o                         
  -3   4   3         10.62         11.66         2.09 o                         
  -2   4   3         52.84         51.90         3.10 o                         
  -1   4   3        174.68        175.69         3.53 o                         
   0   4   3         79.08         87.69         7.38 o                         
   1   4   3         14.24         12.71         3.09 o                         
   2   4   3         28.07         30.86         4.94 o                         
   3   4   3         34.19         31.05         4.79 o                         
   4   4   3          5.72          6.51         1.82 o                         
   5   4   3          6.91          6.31         1.65 o                         
   6   4   3          0.81          6.57         2.83 o                         
  -5   5   3          0.67          3.50         2.52 o                         
  -4   5   3          0.83          0.49         1.25 o                         
  -3   5   3          4.93          0.51         1.33 o                         
  -2   5   3          0.82         -1.10         1.10 o                         
  -1   5   3         21.35         25.00         4.25 o                         
   0   5   3         68.65         65.47         4.90 o                         
   1   5   3         27.76         33.21         5.44 o                         
   2   5   3         24.83         24.62         4.99 o                         
   3   5   3         27.22         27.10         5.38 o                         
   4   5   3          6.61          6.72         2.25 o                         
  -4   6   3          0.94         -0.90         2.17 o                         
  -3   6   3          5.40          8.03         2.55 o                         
  -2   6   3          8.81          8.53         2.98 o                         
  -1   6   3         20.51         16.30         3.69 o                         
   0   6   3          1.35          3.37         2.08 o                         
   1   6   3          7.87          2.64         1.76 o                         
   2   6   3          2.65          5.52         2.45 o                         
  -2  -6   4         48.04         46.70         4.43 o                         
  -1  -6   4          1.27          4.01         1.84 o                         
   0  -6   4          7.35          4.90         2.33 o                         
   1  -6   4          6.89         10.49         2.47 o                         
   2  -6   4         25.63         22.96         6.16 o                         
  -5  -5   4         10.71         13.83         4.00 o                         
  -4  -5   4         18.57         22.68         6.19 o                         
  -3  -5   4         29.89         32.93         4.55 o                         
  -2  -5   4          7.68          9.32         2.56 o                         
  -1  -5   4        185.90        195.00         8.05 o                         
   0  -5   4         25.06         27.52         2.61 o                         
   1  -5   4         22.89         20.30         2.97 o                         
   2  -5   4          2.77          0.85         2.43 o                         
   3  -5   4         23.82         30.29         5.53 o                         
   4  -5   4          5.69          4.52         2.15 o                         
  -7  -4   4          2.19          0.20         2.00 o                         
  -6  -4   4         11.38         14.60         4.29 o                         
  -5  -4   4         31.81         33.61         6.31 o                         
  -4  -4   4         19.55         15.49         1.33 o                         
  -3  -4   4         86.81         87.19         4.06 o                         
  -2  -4   4         27.44         23.63         3.54 o                         
  -1  -4   4        128.92        125.75         4.66 o                         
   0  -4   4         18.04         19.04         1.36 o                         
   1  -4   4         51.52         45.00         2.26 o                         
   2  -4   4         62.22         61.39         2.22 o                         
   3  -4   4         32.23         31.67         2.24 o                         
   4  -4   4         76.95         78.16         7.74 o                         
   5  -4   4         33.68         45.31         6.24 o                         
   6  -4   4          7.78          8.22         3.09 o                         
  -8  -3   4          5.24          5.89         2.68 o                         
  -7  -3   4         16.71         18.08         5.18 o                         
  -6  -3   4         30.92         33.26         3.45 o                         
  -5  -3   4         55.16         58.54         3.99 o                         
  -4  -3   4         36.82         34.04         3.64 o                         
  -3  -3   4         61.96         65.41         2.62 o                         
  -2  -3   4         98.26        111.93         4.23 o                         
  -1  -3   4        144.33        145.84         4.34 o                         
   0  -3   4         98.59         94.08         3.32 o                         
   1  -3   4         94.27         92.85         2.64 o                         
   2  -3   4         47.62         46.95         2.53 o                         
   3  -3   4          5.76          3.80         0.97 o                         
   4  -3   4         15.28         14.02         1.45 o                         
   5  -3   4         37.30         35.61         3.97 o                         
   6  -3   4         11.51         11.66         2.43 o                         
   7  -3   4          3.81          3.41         2.76 o                         
  -8  -2   4          5.67         -0.95         1.00 o                         
  -7  -2   4          1.58          1.18         1.58 o                         
  -6  -2   4         30.78         32.27         3.25 o                         
  -5  -2   4          2.24         -0.30         1.58 o                         
  -4  -2   4         21.08         20.70         2.68 o                         
  -3  -2   4         12.79          9.00         0.84 o                         
  -2  -2   4         21.01         24.42         1.42 o                         
  -1  -2   4        304.75        309.66        13.49 o                         
   0  -2   4       1027.33       1095.82        12.33 o                         
   1  -2   4        122.89        119.71        11.01 o                         
   2  -2   4        146.68        140.65         3.90 o                         
   3  -2   4        112.60        112.63         3.03 o                         
   4  -2   4        156.95        150.40         4.52 o                         
   5  -2   4         33.74         34.40         3.56 o                         
   6  -2   4         23.32         26.82         3.18 o                         
   7  -2   4         23.78         33.30         5.80 o                         
  -7  -1   4          3.11          1.77         1.23 o                         
  -6  -1   4         70.91         73.30         4.70 o                         
  -5  -1   4        100.15        103.82         4.11 o                         
  -4  -1   4        124.63        133.92         4.09 o                         
  -3  -1   4         36.67         41.41         2.47 o                         
  -2  -1   4        109.06        108.89         3.43 o                         
  -1  -1   4        229.41        219.23         2.95 o                         
   0  -1   4        485.80        503.25         9.13 o                         
   1  -1   4        221.29        204.54         4.10 o                         
   2  -1   4        305.80        308.37         6.46 o                         
   3  -1   4        428.40        434.91         7.31 o                         
   4  -1   4         30.95         25.75         1.76 o                         
   5  -1   4         32.75         33.98         2.17 o                         
   6  -1   4          6.42          5.21         1.64 o                         
   7  -1   4         21.75         23.92         3.14 o                         
  -8   0   4          1.40          0.78         2.77 o                         
  -7   0   4          1.60         -0.38         2.02 o                         
  -6   0   4          1.90          1.19         1.06 o                         
  -5   0   4         56.31         52.76         3.02 o                         
  -4   0   4         48.63         47.36         2.22 o                         
  -3   0   4        198.85        194.04         8.03 o                         
  -2   0   4         33.92         31.38         2.43 o                         
  -1   0   4          0.59          0.56         0.54 o                         
   0   0   4        635.96        628.97         6.29 o                         
   1   0   4        650.79        654.46         4.92 o                         
   2   0   4        134.46        159.09         3.23 o                         
   3   0   4        106.85        112.11         4.09 o                         
   4   0   4         82.63         80.11         3.04 o                         
   5   0   4         35.49         24.55         1.75 o                         
   6   0   4         11.79         15.65         2.58 o                         
   7   0   4          2.99         -2.51         2.51 o                         
  -8   1   4          4.18          6.21         3.35 o                         
  -7   1   4          3.28          2.71         2.76 o                         
  -6   1   4         70.52         68.39         1.97 o                         
  -5   1   4        100.48        102.40         2.60 o                         
  -4   1   4        124.66        121.95         3.02 o                         
  -3   1   4         34.42         37.28         2.23 o                         
  -2   1   4        115.09        115.16         4.05 o                         
  -1   1   4        218.27        215.70         5.95 o                         
   0   1   4        475.19        482.89         5.69 o                         
   1   1   4        219.79        207.61         3.66 o                         
   2   1   4        307.94        321.22         4.91 o                         
   3   1   4        419.73        424.13         8.22 o                         
   4   1   4         31.73         32.62         1.70 o                         
   5   1   4         33.11         36.33         2.24 o                         
   6   1   4          6.52          1.27         1.75 o                         
   7   1   4         20.88         21.07         4.89 o                         
  -8   2   4          5.49         14.85         4.45 o                         
  -7   2   4          1.68          1.28         2.05 o                         
  -6   2   4         30.39         35.15         6.43 o                         
  -5   2   4          2.00          2.26         2.60 o                         
  -4   2   4         21.19         20.39         1.28 o                         
  -3   2   4         12.52          9.23         1.39 o                         
  -2   2   4         23.44         26.50         1.68 o                         
  -1   2   4        297.63        299.18         4.73 o                         
   0   2   4       1035.28       1098.36        12.73 o                         
   1   2   4        124.04        126.12         3.04 o                         
   2   2   4        142.75        136.39         4.52 o                         
   3   2   4        108.13        108.61         4.39 o                         
   4   2   4        150.82        148.89         6.70 o                         
   5   2   4         34.07         24.38         5.10 o                         
   6   2   4         23.36         25.25         5.33 o                         
   7   2   4         24.36         33.87         7.10 o                         
  -7   3   4         16.33         19.27         6.04 o                         
  -6   3   4         30.43         39.25         7.58 o                         
  -5   3   4         56.91         60.49         8.10 o                         
  -4   3   4         36.59         31.01         5.60 o                         
  -3   3   4         60.01         65.78         2.87 o                         
  -2   3   4         96.66        103.21         3.63 o                         
  -1   3   4        142.50        140.18         4.82 o                         
   0   3   4         95.04         93.86         3.35 o                         
   1   3   4         94.87        100.53         3.16 o                         
   2   3   4         47.57         46.95         6.59 o                         
   3   3   4          4.48          5.59         2.46 o                         
   4   3   4         16.38         16.13         4.74 o                         
   5   3   4         37.53         36.75         3.81 o                         
   6   3   4         11.66          8.29         3.37 o                         
   7   3   4          3.65          3.24         3.42 o                         
  -7   4   4          2.04         -1.15         1.94 o                         
  -6   4   4         11.01         14.94         5.23 o                         
  -5   4   4         32.42         31.23         6.60 o                         
  -4   4   4         19.86         15.82         2.63 o                         
  -3   4   4         88.22         88.80         3.83 o                         
  -2   4   4         28.04         27.75         2.36 o                         
  -1   4   4        125.08        122.22         4.72 o                         
   0   4   4         16.23         18.51         1.61 o                         
   1   4   4         52.67         54.44         6.14 o                         
   2   4   4         59.66         56.46         6.44 o                         
   3   4   4         32.36         29.43         5.26 o                         
   4   4   4         75.81         81.31         8.23 o                         
   5   4   4         33.37         45.65         6.23 o                         
   6   4   4          7.48          7.39         3.42 o                         
  -5   5   4         10.89          7.82         4.27 o                         
  -4   5   4         19.01         21.51         3.22 o                         
  -3   5   4         29.37         36.32         8.31 o                         
  -2   5   4          7.08         10.84         2.60 o                         
  -1   5   4        186.97        206.69        10.92 o                         
   0   5   4         25.31         25.91         3.24 o                         
   1   5   4         22.11         18.35         4.24 o                         
   2   5   4          2.46         -0.72         1.75 o                         
   3   5   4         23.06         25.48         5.72 o                         
   4   5   4          5.71         11.43         3.37 o                         
  -4   6   4          3.87          1.35         1.65 o                         
  -3   6   4          5.68          8.98         2.62 o                         
  -2   6   4         47.19         50.40         6.22 o                         
  -1   6   4          1.42          1.47         1.05 o                         
   0   6   4          7.90          5.65         1.81 o                         
   1   6   4          7.08          7.98         2.20 o                         
  -2  -6   5         12.65          9.57         4.81 o                         
  -1  -6   5         11.16          8.05         2.30 o                         
   0  -6   5          9.14          6.56         2.43 o                         
   1  -6   5          9.34         11.28         2.49 o                         
  -4  -5   5          1.82          6.12         3.09 o                         
  -3  -5   5          2.67          1.03         0.90 o                         
  -2  -5   5          3.82          6.33         1.77 o                         
  -1  -5   5         12.93         13.26         4.78 o                         
   0  -5   5          3.08          4.10         2.96 o                         
   1  -5   5         15.53         16.65         3.17 o                         
   2  -5   5         64.28         63.04         5.10 o                         
   3  -5   5         10.76         14.86         4.02 o                         
  -7  -4   5          5.94          5.18         2.41 o                         
  -6  -4   5          2.98          6.70         3.16 o                         
  -5  -4   5          0.06         -2.82         2.82 o                         
  -4  -4   5          4.75          4.51         2.24 o                         
  -3  -4   5         44.08         48.56         3.27 o                         
  -2  -4   5         42.36         43.49         3.36 o                         
  -1  -4   5        163.13        164.67         5.43 o                         
   0  -4   5         83.08         78.85         2.91 o                         
   1  -4   5         20.50         20.66         1.52 o                         
   2  -4   5         46.07         49.38         2.94 o                         
   3  -4   5        100.02        109.08         5.74 o                         
   4  -4   5          5.20         10.37         3.42 o                         
   5  -4   5          6.81          6.52         3.14 o                         
  -8  -3   5          2.24          2.70         2.91 o                         
  -7  -3   5          5.11          1.45         2.79 o                         
  -6  -3   5         12.81         13.65         2.47 o                         
  -5  -3   5          1.36          0.07         0.85 o                         
  -4  -3   5         20.57         18.30         1.49 o                         
  -3  -3   5          5.80          4.40         0.91 o                         
  -2  -3   5         77.66         75.30         3.22 o                         
  -1  -3   5        111.54        107.27         3.80 o                         
   0  -3   5         23.99         25.40         1.55 o                         
   1  -3   5         74.89         76.98         4.32 o                         
   2  -3   5         92.77         90.30         3.57 o                         
   3  -3   5        113.04        104.71         4.40 o                         
   4  -3   5         61.21         61.73         6.55 o                         
   5  -3   5         43.34         41.89         4.22 o                         
   6  -3   5         13.02         10.87         3.67 o                         
  -8  -2   5          8.98         10.59         3.54 o                         
  -7  -2   5          6.56          6.79         2.10 o                         
  -6  -2   5          9.50          9.38         2.78 o                         
  -5  -2   5         82.22         79.11         5.60 o                         
  -4  -2   5         31.29         31.97         5.29 o                         
  -3  -2   5        120.43        116.37         3.12 o                         
  -2  -2   5        431.30        433.53        10.59 o                         
  -1  -2   5         22.52         22.63         1.54 o                         
   0  -2   5        205.98        202.96         9.85 o                         
   1  -2   5        216.52        227.14         9.76 o                         
   2  -2   5         35.75         34.46         2.08 o                         
   3  -2   5        153.21        144.78         3.99 o                         
   4  -2   5        201.19        197.23         5.44 o                         
   5  -2   5         15.18         14.05         2.43 o                         
   6  -2   5         29.78         36.12         3.94 o                         
   7  -2   5          8.86          9.79         3.35 o                         
  -8  -1   5          3.17          2.36         1.53 o                         
  -7  -1   5          0.05          0.68         2.55 o                         
  -6  -1   5         21.99         23.26         2.76 o                         
  -5  -1   5         46.51         44.30         2.80 o                         
  -4  -1   5         54.19         58.64         2.46 o                         
  -3  -1   5        218.90        220.58         4.35 o                         
  -2  -1   5        349.97        351.58         5.16 o                         
  -1  -1   5        196.93        199.69         4.71 o                         
   0  -1   5        595.70        606.57        11.78 o                         
   1  -1   5        236.08        227.62         5.67 o                         
   2  -1   5         71.29         68.94         2.74 o                         
   3  -1   5        180.21        183.27         4.26 o                         
   4  -1   5         59.15         58.63         2.97 o                         
   5  -1   5        182.20        176.93         5.08 o                         
   6  -1   5         31.97         38.13         3.62 o                         
   7  -1   5          8.34         10.41         2.71 o                         
  -8   0   5          3.97          8.34         2.95 o                         
  -7   0   5        170.23        187.28         7.33 o                         
  -6   0   5        104.54         99.87        12.25 o                         
  -5   0   5         18.72         15.78         1.87 o                         
  -4   0   5         44.13         44.43         2.68 o                         
  -3   0   5         37.51         30.20         2.59 o                         
  -2   0   5          3.59          4.65         0.83 o                         
  -1   0   5          1.13          2.18         0.90 o                         
   0   0   5        733.55        723.44        11.51 o                         
   1   0   5        624.33        599.91         6.08 o                         
   2   0   5          5.81          7.69         1.00 o                         
   3   0   5          0.71          0.54         0.49 o                         
   4   0   5         79.44         77.33         2.66 o                         
   5   0   5         61.73         61.99         2.83 o                         
   6   0   5         16.78         14.09         2.11 o                         
   7   0   5          1.45         -0.08         2.84 o                         
  -8   1   5          3.23          2.20         3.08 o                         
  -7   1   5          0.07         -0.69         2.81 o                         
  -6   1   5         21.82         24.56         1.55 o                         
  -5   1   5         45.58         45.47         2.02 o                         
  -4   1   5         54.66         58.84         2.79 o                         
  -3   1   5        218.10        215.03         6.05 o                         
  -2   1   5        360.43        358.47         8.15 o                         
  -1   1   5        200.29        197.59         4.88 o                         
   0   1   5        595.32        613.73         6.95 o                         
   1   1   5        235.52        227.65         4.90 o                         
   2   1   5         66.28         64.06         2.31 o                         
   3   1   5        180.40        185.25         4.86 o                         
   4   1   5         56.26         56.88         3.00 o                         
   5   1   5        183.85        179.23         4.26 o                         
   6   1   5         32.05         34.40         3.02 o                         
  -8   2   5          9.13          2.20         2.66 o                         
  -7   2   5          6.13          3.78         2.87 o                         
  -6   2   5          9.72         12.02         4.12 o                         
  -5   2   5         84.43         89.00         8.71 o                         
  -4   2   5         31.11         29.65         3.22 o                         
  -3   2   5        117.53        111.85         4.13 o                         
  -2   2   5        435.00        428.24         8.42 o                         
  -1   2   5         19.69         20.36         1.31 o                         
   0   2   5        210.67        212.75         5.87 o                         
   1   2   5        217.08        225.43         4.31 o                         
   2   2   5         36.80         35.96         1.53 o                         
   3   2   5        154.24        152.18         6.52 o                         
   4   2   5        200.80        190.88         7.65 o                         
   5   2   5         15.20         16.50         3.93 o                         
   6   2   5         30.55         31.05         6.12 o                         
  -7   3   5          5.11          9.56         4.10 o                         
  -6   3   5         12.40         15.84         4.48 o                         
  -5   3   5          1.21         -1.25         3.17 o                         
  -4   3   5         20.78         21.88         2.06 o                         
  -3   3   5          6.29          4.87         1.00 o                         
  -2   3   5         80.57         76.77         3.12 o                         
  -1   3   5        115.51        110.04         3.61 o                         
   0   3   5         26.50         26.71         2.34 o                         
   1   3   5         75.48         76.93         2.92 o                         
   2   3   5         92.54         94.51         5.12 o                         
   3   3   5        118.12        112.90         8.40 o                         
   4   3   5         58.78         59.97         6.57 o                         
   5   3   5         44.32         44.41         5.30 o                         
   6   3   5         13.26         12.48         3.79 o                         
  -6   4   5          2.98          0.51         2.78 o                         
  -5   4   5          0.06         -1.18         2.45 o                         
  -4   4   5          5.15          7.66         3.42 o                         
  -3   4   5         43.99         44.02         2.76 o                         
  -2   4   5         40.70         44.23         2.83 o                         
  -1   4   5        164.00        173.30         5.49 o                         
   0   4   5         85.73         85.20         3.16 o                         
   1   4   5         21.46         20.03         2.36 o                         
   2   4   5         45.80         44.21         6.18 o                         
   3   4   5         96.76         91.83         8.37 o                         
   4   4   5          5.00          2.69         2.27 o                         
   5   4   5          7.23          7.42         3.10 o                         
  -5   5   5          2.72          0.18         1.46 o                         
  -4   5   5          1.84          5.06         1.68 o                         
  -3   5   5          2.43          1.88         2.25 o                         
  -2   5   5          3.48          4.44         1.36 o                         
  -1   5   5         13.40         11.82         2.47 o                         
   0   5   5          2.97          0.94         2.41 o                         
   1   5   5         15.39          9.92         3.71 o                         
   2   5   5         64.61         70.16         8.00 o                         
   3   5   5         10.50         12.79         3.67 o                         
  -3   6   5         12.10          8.88         2.66 o                         
  -2   6   5         13.03         10.56         2.92 o                         
  -1   6   5         10.97         14.73         2.59 o                         
   0   6   5          8.95         11.12         2.31 o                         
   1   6   5          9.49         13.78         3.99 o                         
  -2  -6   6          8.35          9.27         5.70 o                         
  -1  -6   6         10.10         12.80         2.40 o                         
   0  -6   6         22.04         21.80         4.79 o                         
   1  -6   6          4.69          3.33         4.18 o                         
  -4  -5   6          0.59          1.13         2.71 o                         
  -3  -5   6          2.98          1.35         1.01 o                         
  -2  -5   6         20.32         19.99         2.78 o                         
  -1  -5   6         37.84         33.33         3.54 o                         
   0  -5   6         25.44         30.58         3.69 o                         
   1  -5   6         32.47         34.26         3.92 o                         
   2  -5   6         37.56         38.44         4.12 o                         
   3  -5   6         12.90         21.95         5.29 o                         
  -6  -4   6          6.32          3.25         2.22 o                         
  -5  -4   6         21.48         26.87         5.99 o                         
  -4  -4   6          9.17          7.45         1.65 o                         
  -3  -4   6          8.48          6.59         1.88 o                         
  -2  -4   6         97.32         98.84         5.10 o                         
  -1  -4   6         27.69         30.56         2.46 o                         
   0  -4   6         12.03         12.00         1.35 o                         
   1  -4   6         15.27         15.09         1.71 o                         
   2  -4   6          2.13          1.05         1.09 o                         
   3  -4   6         35.90         34.77         5.16 o                         
   4  -4   6         15.67         12.04         3.96 o                         
  -8  -3   6          7.02          8.30         3.73 o                         
  -7  -3   6          1.24          0.49         0.88 o                         
  -6  -3   6         10.13          9.39         2.09 o                         
  -5  -3   6         19.69         15.98         4.18 o                         
  -4  -3   6         26.91         29.59         2.08 o                         
  -3  -3   6         22.69         31.63         4.93 o                         
  -2  -3   6         43.59         46.14         2.61 o                         
  -1  -3   6         30.65         29.02         2.07 o                         
   0  -3   6         37.83         45.88         3.20 o                         
   1  -3   6         57.29         54.82         4.08 o                         
   2  -3   6        120.68        118.30         4.26 o                         
   3  -3   6        117.82        118.67         8.93 o                         
   4  -3   6         14.06         13.38         3.31 o                         
   5  -3   6          7.34          8.18         2.93 o                         
   6  -3   6          5.69          7.32         3.28 o                         
  -8  -2   6          0.59          0.54         1.75 o                         
  -7  -2   6          6.73         10.35         2.38 o                         
  -6  -2   6         10.46         11.26         3.81 o                         
  -5  -2   6         23.76         26.21         2.32 o                         
  -4  -2   6         25.58         24.71         2.64 o                         
  -3  -2   6         98.14         91.44         3.03 o                         
  -2  -2   6        280.05        273.01         4.31 o                         
  -1  -2   6        266.85        268.14         6.44 o                         
   0  -2   6         58.67         66.20         3.36 o                         
   1  -2   6         92.30         89.26         3.32 o                         
   2  -2   6        352.31        346.34         6.76 o                         
   3  -2   6        442.39        433.97        23.07 o                         
   4  -2   6          8.42          7.08         1.31 o                         
   5  -2   6         20.65         18.19         2.65 o                         
   6  -2   6         31.70         32.77         3.90 o                         
   7  -2   6         33.25         38.66         5.16 o                         
  -8  -1   6          6.67          6.38         2.54 o                         
  -7  -1   6         30.07         28.68         3.39 o                         
  -6  -1   6         39.19         40.37         2.90 o                         
  -5  -1   6          3.93          2.92         0.74 o                         
  -4  -1   6          9.27          9.87         1.30 o                         
  -3  -1   6        126.92        122.44         3.35 o                         
  -2  -1   6        821.59        836.37         9.89 o                         
  -1  -1   6        155.13        164.89         8.75 o                         
   0  -1   6          4.36          3.11         1.27 o                         
   1  -1   6        316.42        296.53         7.03 o                         
   2  -1   6        185.62        182.90         4.69 o                         
   3  -1   6         22.55         22.65         1.88 o                         
   4  -1   6        103.38        100.33         3.78 o                         
   5  -1   6         21.86         19.90         2.13 o                         
   6  -1   6         25.12         29.67         3.49 o                         
   7  -1   6         14.13         15.85         3.09 o                         
  -8   0   6          1.99         -0.05         1.88 o                         
  -7   0   6          0.26         -0.43         1.08 o                         
  -6   0   6         50.32         54.61         3.76 o                         
  -5   0   6          4.37          3.75         1.05 o                         
  -4   0   6          9.75          7.08         1.23 o                         
  -3   0   6        866.02        877.38        14.94 o                         
  -2   0   6         50.32         54.70         2.80 o                         
  -1   0   6         17.24         16.41         2.22 o                         
   0   0   6          0.03          0.79         0.55 o                         
   1   0   6         83.95         86.32         2.36 o                         
   2   0   6        265.07        251.55         4.68 o                         
   3   0   6        321.53        304.36         7.63 o                         
   4   0   6          0.17          0.22         1.07 o                         
   5   0   6         20.85         19.10         2.02 o                         
   6   0   6         29.30         37.14         5.74 o                         
  -8   1   6          6.95         11.74         3.92 o                         
  -7   1   6         29.82         37.88         6.75 o                         
  -6   1   6         39.64         44.93         2.57 o                         
  -5   1   6          3.80          3.68         0.72 o                         
  -4   1   6         10.20         11.42         1.40 o                         
  -3   1   6        127.83        125.24         5.24 o                         
  -2   1   6        815.85        803.17        13.63 o                         
  -1   1   6        150.80        159.67         6.51 o                         
   0   1   6          5.95          6.33         0.84 o                         
   1   1   6        312.41        304.66         6.03 o                         
   2   1   6        188.67        185.24         4.03 o                         
   3   1   6         23.83         21.58         1.44 o                         
   4   1   6        100.07         99.17         3.11 o                         
   5   1   6         21.03         20.97         3.00 o                         
   6   1   6         24.73         31.43         3.30 o                         
  -7   2   6          6.57         11.95         3.88 o                         
  -6   2   6         10.69          6.16         3.19 o                         
  -5   2   6         22.56         21.24         1.78 o                         
  -4   2   6         25.58         21.35         1.90 o                         
  -3   2   6         97.46         90.95         4.08 o                         
  -2   2   6        274.98        269.47        11.46 o                         
  -1   2   6        271.30        264.25         9.65 o                         
   0   2   6         55.80         64.61         2.91 o                         
   1   2   6         92.53         88.79         2.92 o                         
   2   2   6        356.09        360.51         5.40 o                         
   3   2   6        451.81        465.03        11.93 o                         
   4   2   6          7.84          7.36         1.45 o                         
   5   2   6         20.04         18.29         2.67 o                         
   6   2   6         32.27         42.08         7.22 o                         
  -7   3   6          1.27         -2.51         2.51 o                         
  -6   3   6          9.75         12.61         4.44 o                         
  -5   3   6         19.34         23.45         5.18 o                         
  -4   3   6         26.43         32.51         2.64 o                         
  -3   3   6         23.51         41.82         7.87 o                         
  -2   3   6         46.30         47.92         2.40 o                         
  -1   3   6         29.61         26.23         1.75 o                         
   0   3   6         37.35         38.90         1.94 o                         
   1   3   6         58.39         60.98         3.00 o                         
   2   3   6        123.44        126.57         7.17 o                         
   3   3   6        115.74        139.92         9.58 o                         
   4   3   6         14.63         13.16         3.41 o                         
   5   3   6          7.02         12.10         3.29 o                         
  -6   4   6          6.20         10.26         4.36 o                         
  -5   4   6         20.88         21.36         5.06 o                         
  -4   4   6          9.17          8.05         3.74 o                         
  -3   4   6          9.35          6.65         1.37 o                         
  -2   4   6         95.79        104.97         4.23 o                         
  -1   4   6         27.06         27.63         2.53 o                         
   0   4   6         11.55         12.25         1.27 o                         
   1   4   6         14.37         13.65         2.20 o                         
   2   4   6          1.82          2.85         1.39 o                         
   3   4   6         37.89         46.66         6.19 o                         
   4   4   6         15.91         15.99         4.21 o                         
  -4   5   6          0.55          4.75         2.62 o                         
  -3   5   6          3.10          1.85         1.40 o                         
  -2   5   6         20.89         24.39         2.96 o                         
  -1   5   6         36.82         38.39         3.50 o                         
   0   5   6         24.53         30.05         3.24 o                         
   1   5   6         32.84         29.11         6.21 o                         
   2   5   6         38.83         41.49         6.59 o                         
   3   5   6         12.91         17.26         5.26 o                         
  -1  -6   7          1.63          1.98         3.17 o                         
   0  -6   7          0.65         -1.47         2.53 o                         
   1  -6   7          8.47         10.77         4.43 o                         
  -4  -5   7         21.25         27.14         5.91 o                         
  -3  -5   7         35.61         31.43         3.51 o                         
  -2  -5   7         26.45         27.94         3.21 o                         
  -1  -5   7         11.43         11.47         2.51 o                         
   0  -5   7         27.80         30.40         3.61 o                         
   1  -5   7          7.84          8.15         2.11 o                         
   2  -5   7         41.26         44.71         4.65 o                         
  -6  -4   7          2.61          5.79         2.20 o                         
  -5  -4   7          7.87          3.19         1.97 o                         
  -4  -4   7          6.82          8.20         1.68 o                         
  -3  -4   7         11.27         11.74         1.83 o                         
  -2  -4   7         50.62         48.62         3.82 o                         
  -1  -4   7         11.42         13.78         2.35 o                         
   0  -4   7          4.19          4.06         1.24 o                         
   1  -4   7         52.06         48.18         5.93 o                         
   2  -4   7          1.18         -1.31         1.96 o                         
   3  -4   7         74.06         82.08         7.95 o                         
   4  -4   7          9.19         15.69         3.73 o                         
  -7  -3   7          2.88          0.69         2.81 o                         
  -6  -3   7         24.93         20.90         3.20 o                         
  -5  -3   7          8.91          7.84         2.89 o                         
  -4  -3   7         23.88         22.43         1.88 o                         
  -3  -3   7         47.13         48.82         3.27 o                         
  -2  -3   7        225.75        231.66         6.68 o                         
  -1  -3   7         56.88         61.59         4.93 o                         
   0  -3   7         77.87         77.46         4.95 o                         
   1  -3   7         10.31          8.03         1.40 o                         
   2  -3   7          3.99          3.26         1.06 o                         
   3  -3   7         46.89         42.50         3.19 o                         
   4  -3   7         73.34         74.83         7.34 o                         
   5  -3   7          3.44          6.07         2.48 o                         
  -8  -2   7          3.81          8.38         3.64 o                         
  -7  -2   7          0.11         -0.62         1.76 o                         
  -6  -2   7          5.58          2.85         2.99 o                         
  -5  -2   7         22.23         23.68         2.39 o                         
  -4  -2   7          2.12          2.22         0.83 o                         
  -3  -2   7         13.14         10.66         1.37 o                         
  -2  -2   7         82.76         88.30         3.96 o                         
  -1  -2   7        270.03        296.94         7.16 o                         
   0  -2   7          6.15          4.85         1.05 o                         
   1  -2   7        167.06        165.03         4.78 o                         
   2  -2   7         43.63         43.14         2.60 o                         
   3  -2   7         68.45         70.83         4.99 o                         
   4  -2   7         12.85         13.29         3.07 o                         
   5  -2   7         33.97         37.89         4.91 o                         
   6  -2   7         16.46         17.56         3.59 o                         
  -8  -1   7          3.16          2.75         2.93 o                         
  -7  -1   7         38.14         39.82         4.22 o                         
  -6  -1   7         22.48         24.09         3.25 o                         
  -5  -1   7          0.21         -0.08         0.36 o                         
  -4  -1   7          4.84          4.92         0.97 o                         
  -3  -1   7         46.18         46.71         2.17 o                         
  -2  -1   7         87.34         93.91         2.54 o                         
  -1  -1   7        222.79        235.36         6.35 o                         
   0  -1   7        181.68        182.77         7.48 o                         
   1  -1   7          9.05          8.62         1.41 o                         
   2  -1   7        326.84        332.55         5.92 o                         
   3  -1   7         83.36         77.27         3.43 o                         
   4  -1   7         29.52         26.38         2.36 o                         
   5  -1   7          8.25          7.64         2.06 o                         
   6  -1   7         10.49         11.82         2.34 o                         
   7  -1   7         24.81         28.52         4.23 o                         
  -8   0   7          0.00          0.02         1.89 o                         
  -7   0   7         13.74         16.78         2.70 o                         
  -6   0   7          0.00         -0.38         0.38 o                         
  -5   0   7         35.72         34.43         2.80 o                         
  -4   0   7          8.02          6.63         1.44 o                         
  -3   0   7          1.65          1.69         1.50 o                         
  -2   0   7         47.68         52.35         2.90 o                         
  -1   0   7        534.61        551.24        12.41 o                         
   0   0   7          1.02          1.52         0.65 o                         
   1   0   7          4.58          3.82         0.71 o                         
   2   0   7        158.81        152.79         3.90 o                         
   3   0   7          0.17          0.45         0.46 o                         
   4   0   7        112.64        110.92         7.29 o                         
   5   0   7         21.25         19.07         2.48 o                         
   6   0   7          4.96          5.15         1.61 o                         
  -8   1   7          3.33          1.70         3.50 o                         
  -7   1   7         38.16         34.45         6.80 o                         
  -6   1   7         22.12         24.81         5.34 o                         
  -5   1   7          0.24          0.55         1.74 o                         
  -4   1   7          3.95          3.97         0.96 o                         
  -3   1   7         45.15         41.63         2.71 o                         
  -2   1   7         81.83         81.84         5.00 o                         
  -1   1   7        225.67        242.40         8.65 o                         
   0   1   7        180.33        181.64         5.53 o                         
   1   1   7          8.29          8.26         0.75 o                         
   2   1   7        318.59        335.84         6.45 o                         
   3   1   7         81.08         78.91         3.22 o                         
   4   1   7         31.77         27.81         1.93 o                         
   5   1   7          8.39         10.06         2.16 o                         
   6   1   7         10.13          9.93         2.13 o                         
  -7   2   7          0.11          0.06         2.43 o                         
  -6   2   7          5.63          6.45         2.86 o                         
  -5   2   7         22.09         21.55         2.04 o                         
  -4   2   7          2.19          2.26         1.00 o                         
  -3   2   7         14.42         11.43         1.81 o                         
  -2   2   7         84.41         85.59         4.31 o                         
  -1   2   7        270.78        277.58         7.54 o                         
   0   2   7          6.00          5.20         1.34 o                         
   1   2   7        162.95        154.20         4.08 o                         
   2   2   7         43.45         41.58         2.32 o                         
   3   2   7         65.18         64.89         1.68 o                         
   4   2   7         13.54         12.99         1.57 o                         
   5   2   7         34.15         39.18         4.44 o                         
  -6   3   7         25.83         20.83         5.27 o                         
  -5   3   7          9.06          7.87         3.54 o                         
  -4   3   7         23.68         27.48         2.77 o                         
  -3   3   7         47.96         48.69         5.15 o                         
  -2   3   7        220.37        213.12         7.71 o                         
  -1   3   7         56.69         58.91         2.10 o                         
   0   3   7         79.22         81.19         2.76 o                         
   1   3   7          9.57          6.43         1.49 o                         
   2   3   7          3.78          1.62         0.86 o                         
   3   3   7         45.77         43.17         5.63 o                         
   4   3   7         73.74         91.94         8.25 o                         
   5   3   7          3.30          5.02         3.07 o                         
  -5   4   7          7.99          7.93         3.19 o                         
  -4   4   7          6.69          5.94         2.97 o                         
  -3   4   7         10.58         12.12         2.84 o                         
  -2   4   7         51.31         48.41         2.75 o                         
  -1   4   7         10.34         10.20         2.23 o                         
   0   4   7          3.85          2.75         0.76 o                         
   1   4   7         50.06         46.00         3.99 o                         
   2   4   7          0.98          3.16         2.66 o                         
   3   4   7         73.58         85.02         8.84 o                         
   4   4   7          9.76         10.77         3.47 o                         
  -4   5   7         21.11         23.91         6.04 o                         
  -3   5   7         35.57         26.48         5.54 o                         
  -2   5   7         26.72         29.02         3.71 o                         
  -1   5   7         11.55         11.25         3.51 o                         
   0   5   7         27.71         24.56         5.27 o                         
   1   5   7          7.90          9.20         3.53 o                         
   2   5   7         40.34         44.85         7.11 o                         
  -3   6   7         13.08          9.79         4.45 o                         
  -1  -6   8          4.99          8.60         3.70 o                         
   0  -6   8          0.02          2.13         1.78 o                         
   1  -6   8          4.52          7.88         4.52 o                         
  -3  -5   8          2.60          0.29         2.93 o                         
  -2  -5   8         25.27         24.39         3.26 o                         
  -1  -5   8         21.99         19.56         2.91 o                         
   0  -5   8         10.18         10.09         2.30 o                         
   1  -5   8          0.42         -1.67         1.67 o                         
   2  -5   8          5.04          7.30         2.49 o                         
  -6  -4   8          0.26          0.36         0.83 o                         
  -5  -4   8          2.18          4.37         2.78 o                         
  -4  -4   8          3.78          1.77         2.70 o                         
  -3  -4   8          8.37          8.20         1.67 o                         
  -2  -4   8         16.04         13.88         3.86 o                         
  -1  -4   8         18.79         22.52         2.86 o                         
   0  -4   8          6.49          4.94         2.58 o                         
   1  -4   8         54.14         58.61         5.96 o                         
   2  -4   8         96.46         95.95         8.24 o                         
   3  -4   8         10.22         14.01         3.80 o                         
  -7  -3   8          2.09          1.32         3.77 o                         
  -6  -3   8          3.08          2.92         1.65 o                         
  -5  -3   8          0.12          0.93         1.39 o                         
  -4  -3   8         14.02         12.44         1.57 o                         
  -3  -3   8         45.68         45.22         3.50 o                         
  -2  -3   8         91.02         87.54         5.74 o                         
  -1  -3   8         17.99         16.63         2.86 o                         
   0  -3   8         53.21         51.85         4.74 o                         
   1  -3   8         22.86         19.44         2.63 o                         
   2  -3   8         12.66         12.21         3.04 o                         
   3  -3   8         26.63         28.84         4.41 o                         
   4  -3   8         40.42         43.42         5.59 o                         
   5  -3   8          2.39          8.43         3.37 o                         
  -8  -2   8          1.46         -1.62         3.50 o                         
  -7  -2   8          8.41          8.31         2.36 o                         
  -6  -2   8         24.71         21.11         3.29 o                         
  -5  -2   8         14.45         16.83         1.96 o                         
  -4  -2   8          7.91          6.21         1.22 o                         
  -3  -2   8        181.84        182.79         5.03 o                         
  -2  -2   8         67.12         62.16         4.68 o                         
  -1  -2   8         82.97         80.01         5.47 o                         
   0  -2   8          7.14          5.57         1.29 o                         
   1  -2   8         51.64         51.81         2.83 o                         
   2  -2   8         14.39         13.49         1.94 o                         
   3  -2   8        150.44        149.06         8.96 o                         
   4  -2   8         22.16         21.91         3.74 o                         
   5  -2   8         50.70         61.77         6.63 o                         
   6  -2   8          2.06          1.28         1.53 o                         
  -8  -1   8         12.99         16.51         5.35 o                         
  -7  -1   8          6.73          7.65         2.27 o                         
  -6  -1   8          2.73          3.76         1.54 o                         
  -5  -1   8          1.02         -0.12         0.86 o                         
  -4  -1   8         73.58         71.10         3.18 o                         
  -3  -1   8          3.83          3.67         0.80 o                         
  -2  -1   8         68.34         72.02         4.32 o                         
  -1  -1   8          9.95         12.88         1.69 o                         
   0  -1   8        196.73        205.93         8.88 o                         
   1  -1   8         45.10         44.79         2.61 o                         
   2  -1   8        201.03        214.62         6.56 o                         
   3  -1   8        130.27        122.00         7.52 o                         
   4  -1   8        146.60        140.95         8.49 o                         
   5  -1   8          0.83          2.13         1.27 o                         
   6  -1   8         19.15         25.15         4.28 o                         
  -8   0   8         22.52         24.88         5.95 o                         
  -7   0   8         42.65         46.29         4.45 o                         
  -6   0   8          3.09          2.85         1.00 o                         
  -5   0   8         30.23         29.70         2.80 o                         
  -4   0   8         23.27         25.78         2.47 o                         
  -3   0   8          3.05          4.17         1.16 o                         
  -2   0   8         23.72         26.09         2.26 o                         
  -1   0   8        454.00        458.42         8.86 o                         
   0   0   8          1.93          1.50         0.86 o                         
   1   0   8         24.23         22.92         1.49 o                         
   2   0   8         59.75         55.15         3.47 o                         
   3   0   8         91.84         88.80         4.54 o                         
   4   0   8         14.62         14.05         2.07 o                         
   5   0   8         41.27         46.10         4.96 o                         
   6   0   8         15.01         21.01         3.37 o                         
  -8   1   8         12.76         11.57         4.60 o                         
  -7   1   8          6.74          4.96         2.66 o                         
  -6   1   8          2.79          4.12         2.32 o                         
  -5   1   8          1.00          0.15         1.22 o                         
  -4   1   8         74.07         79.37         6.99 o                         
  -3   1   8          3.73          4.69         1.15 o                         
  -2   1   8         67.70         75.11         3.79 o                         
  -1   1   8          9.78         12.13         1.68 o                         
   0   1   8        196.52        198.84         5.08 o                         
   1   1   8         45.92         45.55         2.49 o                         
   2   1   8        203.16        206.56         4.95 o                         
   3   1   8        132.05        122.80         4.17 o                         
   4   1   8        147.54        148.46         8.31 o                         
   5   1   8          0.92          1.15         1.49 o                         
  -7   2   8          8.58          7.33         3.09 o                         
  -6   2   8         24.70         26.06         5.64 o                         
  -5   2   8         14.58         13.44         1.78 o                         
  -4   2   8          7.95          8.35         1.53 o                         
  -3   2   8        185.34        191.97        11.43 o                         
  -2   2   8         67.60         70.46         4.09 o                         
  -1   2   8         83.58         82.27         4.38 o                         
   0   2   8          7.12          5.74         1.44 o                         
   1   2   8         52.45         47.15         1.66 o                         
   2   2   8         14.25         11.84         1.09 o                         
   3   2   8        148.59        151.37         5.41 o                         
   4   2   8         22.12         20.10         4.04 o                         
   5   2   8         51.80         53.35         5.37 o                         
  -6   3   8          3.06          1.03         1.94 o                         
  -5   3   8          0.11         -1.57         2.67 o                         
  -4   3   8         14.37         16.37         2.29 o                         
  -3   3   8         45.32         43.89         3.74 o                         
  -2   3   8         95.01         85.80         5.13 o                         
  -1   3   8         18.02         20.16         3.75 o                         
   0   3   8         54.12         57.41         3.32 o                         
   1   3   8         23.57         20.21         1.65 o                         
   2   3   8         13.10         12.90         1.28 o                         
   3   3   8         26.68         22.00         4.18 o                         
   4   3   8         42.47         46.95         6.49 o                         
   5   3   8          2.26          0.71         2.84 o                         
  -5   4   8          2.39         -3.86         3.86 o                         
  -4   4   8          3.81          4.82         2.40 o                         
  -3   4   8          7.95         14.59         3.90 o                         
  -2   4   8         16.28         14.82         3.67 o                         
  -1   4   8         20.10         18.38         1.55 o                         
   0   4   8          6.33          5.82         0.79 o                         
   1   4   8         54.27         54.54         3.38 o                         
   2   4   8         97.24        100.01         9.22 o                         
   3   4   8          9.30         11.92         3.57 o                         
   4   4   8          3.97          5.43         2.57 o                         
  -4   5   8          0.27         -1.81         3.15 o                         
  -3   5   8          2.65          8.27         4.44 o                         
  -2   5   8         25.30         30.34         6.02 o                         
  -1   5   8         21.89         20.35         3.59 o                         
   0   5   8         10.33          9.72         2.82 o                         
   1   5   8          0.42          1.43         3.25 o                         
   2   5   8          4.46          3.18         3.91 o                         
  -2   6   8          0.45          0.68         3.30 o                         
  -1  -6   9         16.69         15.71         3.35 o                         
  -3  -5   9          7.87          7.69         4.59 o                         
  -2  -5   9          8.53          6.42         3.14 o                         
  -1  -5   9          8.87         12.48         2.75 o                         
   0  -5   9         18.85         18.15         3.13 o                         
   1  -5   9          7.34          7.48         3.02 o                         
   2  -5   9         31.80         38.75         7.02 o                         
  -6  -4   9          0.97         -1.07         2.10 o                         
  -5  -4   9          3.40          4.18         2.53 o                         
  -4  -4   9          3.28          6.68         3.41 o                         
  -3  -4   9         40.43         49.27         5.21 o                         
  -2  -4   9          0.08          1.04         1.33 o                         
  -1  -4   9         29.55         36.03         4.67 o                         
   0  -4   9         11.45         13.96         3.15 o                         
   1  -4   9          7.42         11.91         3.62 o                         
   2  -4   9         21.08         21.59         4.54 o                         
   3  -4   9         16.63         21.75         4.06 o                         
  -7  -3   9          1.14          3.29         2.48 o                         
  -6  -3   9         11.51          8.93         2.19 o                         
  -5  -3   9          0.72          6.21         3.97 o                         
  -4  -3   9          1.74          0.95         1.94 o                         
  -3  -3   9         23.54         28.02         3.63 o                         
  -2  -3   9          6.61          9.02         2.34 o                         
  -1  -3   9          0.10          0.74         0.98 o                         
   0  -3   9         44.31         49.95         5.15 o                         
   1  -3   9         12.53         10.03         2.65 o                         
   2  -3   9        101.77        115.86         8.43 o                         
   3  -3   9          1.35          0.87         1.23 o                         
   4  -3   9         21.74         19.64         3.94 o                         
  -7  -2   9          8.81          7.71         3.41 o                         
  -6  -2   9          3.89          4.91         1.98 o                         
  -5  -2   9         10.82         11.96         1.88 o                         
  -4  -2   9          0.73         -0.13         0.42 o                         
  -3  -2   9        101.65        101.01         7.35 o                         
  -2  -2   9         88.62         99.72         6.36 o                         
  -1  -2   9         28.54         25.32         3.45 o                         
   0  -2   9          2.49          5.22         1.83 o                         
   1  -2   9        300.78        294.28        11.77 o                         
   2  -2   9         50.67         49.27         5.12 o                         
   3  -2   9         15.41         14.36         3.32 o                         
   4  -2   9          0.81          2.75         2.20 o                         
   5  -2   9         23.25         24.82         4.52 o                         
  -8  -1   9          3.34          5.65         4.24 o                         
  -7  -1   9         13.36         10.28         2.78 o                         
  -6  -1   9          2.69          0.85         2.81 o                         
  -5  -1   9          1.02         -0.20         1.20 o                         
  -4  -1   9        109.59        109.06         4.85 o                         
  -3  -1   9         12.61         11.89         1.37 o                         
  -2  -1   9         14.60         15.42         1.15 o                         
  -1  -1   9          8.53          8.57         2.06 o                         
   0  -1   9        108.41        115.49         6.88 o                         
   1  -1   9          6.03          6.06         2.14 o                         
   2  -1   9          8.55          9.54         2.32 o                         
   3  -1   9         16.18         15.31         2.96 o                         
   4  -1   9         35.54         36.05         4.50 o                         
   5  -1   9          3.57          2.96         1.51 o                         
   6  -1   9         44.07         44.27         5.74 o                         
  -8   0   9          0.39          2.70         1.91 o                         
  -7   0   9          2.18          0.80         0.77 o                         
  -6   0   9          0.25          9.15         2.60 o                         
  -5   0   9          1.45          0.16         1.69 o                         
  -4   0   9         61.92         56.94         3.70 o                         
  -3   0   9         19.00         41.05         4.01 o                         
  -2   0   9         60.10         62.66         3.66 o                         
  -1   0   9          7.00          6.82         0.96 o                         
   0   0   9         20.06         21.07         1.57 o                         
   1   0   9        127.70        117.55         4.18 o                         
   2   0   9        155.49        162.59         8.57 o                         
   3   0   9        102.61         95.00         4.88 o                         
   4   0   9          7.59          6.10         2.22 o                         
   5   0   9         42.35         48.95         5.52 o                         
   6   0   9         16.27         24.40         3.93 o                         
  -7   1   9         13.35         11.39         4.19 o                         
  -6   1   9          2.43          1.58         2.75 o                         
  -5   1   9          1.01          1.02         0.86 o                         
  -4   1   9        108.88        109.61         5.14 o                         
  -3   1   9         12.65         19.54         6.63 o                         
  -2   1   9         15.30         15.43         2.00 o                         
  -1   1   9          8.44          7.70         1.27 o                         
   0   1   9        106.56        109.11         4.84 o                         
   1   1   9          6.15          4.32         1.28 o                         
   2   1   9          9.81          8.48         1.28 o                         
   3   1   9         16.55         15.44         1.97 o                         
   4   1   9         34.38         33.07         4.28 o                         
   5   1   9          3.76          3.82         1.70 o                         
  -7   2   9          8.85          7.75         3.86 o                         
  -6   2   9          3.84          2.78         2.36 o                         
  -5   2   9         10.62         11.12         3.25 o                         
  -4   2   9          0.71          1.21         1.46 o                         
  -3   2   9         98.27        100.98         5.18 o                         
  -2   2   9         88.82         89.37         4.93 o                         
  -1   2   9         27.31         23.23         3.79 o                         
   0   2   9          2.44          1.70         1.04 o                         
   1   2   9        306.36        311.91        12.75 o                         
   2   2   9         50.30         47.15         2.09 o                         
   3   2   9         13.44         13.68         1.54 o                         
   4   2   9          0.73          1.92         1.42 o                         
   5   2   9         23.61         22.45         3.89 o                         
  -6   3   9         11.20         18.05         4.95 o                         
  -5   3   9          0.72          1.48         3.24 o                         
  -4   3   9          2.06          5.02         1.85 o                         
  -3   3   9         23.62         35.61        11.64 o                         
  -2   3   9          6.59          6.74         2.42 o                         
  -1   3   9          0.11          2.74         1.97 o                         
   0   3   9         44.45         47.29         4.03 o                         
   1   3   9         12.29          6.95         3.27 o                         
   2   3   9        102.06        108.22         8.63 o                         
   3   3   9          1.45          4.82         1.85 o                         
   4   3   9         20.35         21.58         4.33 o                         
  -5   4   9          3.35          3.29         2.88 o                         
  -4   4   9          3.27          3.34         3.10 o                         
  -3   4   9         39.96         33.06         6.04 o                         
  -2   4   9          0.08          0.63         2.29 o                         
  -1   4   9         28.79         22.62         4.28 o                         
   0   4   9         11.35          9.74         2.50 o                         
   1   4   9          7.66          5.92         3.87 o                         
   2   4   9         20.78         15.72         4.71 o                         
   3   4   9         17.09         19.32         4.64 o                         
  -4   5   9          0.72          2.54         3.96 o                         
  -3   5   9          7.90          1.13         2.51 o                         
  -2   5   9          8.12          8.77         3.79 o                         
  -1   5   9          8.88         10.23         3.29 o                         
   0   5   9         19.07         23.01         5.48 o                         
   1   5   9          7.35          5.43         4.20 o                         
  -2   6   9          4.09          0.43         2.92 o                         
  -2  -5  10          3.68          0.39         1.43 o                         
  -1  -5  10          6.33          6.26         1.81 o                         
   0  -5  10          5.97          8.69         3.69 o                         
   1  -5  10         11.06          9.61         4.42 o                         
   2  -5  10         25.77         30.98         6.63 o                         
  -6  -4  10          0.37          3.45         3.01 o                         
  -4  -4  10         25.87         24.45         6.01 o                         
  -3  -4  10          0.76          2.21         1.67 o                         
  -2  -4  10          0.56         -0.38         1.99 o                         
  -1  -4  10         10.43          9.52         2.61 o                         
   0  -4  10          9.33          8.04         2.42 o                         
   1  -4  10          4.63          3.56         2.33 o                         
   2  -4  10         12.98          9.29         3.20 o                         
  -7  -3  10          1.49         -0.75         2.66 o                         
  -6  -3  10          3.44          4.74         1.79 o                         
  -5  -3  10          2.75          3.83         2.54 o                         
  -4  -3  10          5.02          2.13         1.45 o                         
  -3  -3  10         82.06         75.11         5.93 o                         
  -2  -3  10         49.87         52.19         5.30 o                         
  -1  -3  10          3.94          2.88         2.14 o                         
   0  -3  10         28.32         26.45         3.97 o                         
   1  -3  10         32.09         28.00         4.07 o                         
   2  -3  10         56.37         64.47         6.75 o                         
   3  -3  10          8.86          7.41         2.48 o                         
  -7  -2  10          0.35          1.73         3.29 o                         
  -6  -2  10          4.22          4.93         1.80 o                         
  -5  -2  10          3.25          2.37         1.44 o                         
  -4  -2  10          8.23          9.48         2.43 o                         
  -3  -2  10         55.25         58.35         5.37 o                         
  -2  -2  10          0.59          0.54         1.82 o                         
  -1  -2  10         26.01         27.65         4.02 o                         
   0  -2  10         15.69         11.54         2.66 o                         
   1  -2  10         32.79         31.47         4.23 o                         
   2  -2  10          5.75          2.87         1.57 o                         
   3  -2  10         68.97         76.89         6.98 o                         
   4  -2  10          0.91          1.15         1.40 o                         
  -7  -1  10          4.02          3.45         3.81 o                         
  -6  -1  10          5.74          5.25         1.99 o                         
  -5  -1  10          2.77          0.57         0.60 o                         
  -4  -1  10         10.08          8.20         1.57 o                         
  -3  -1  10         48.65         52.21         4.50 o                         
  -2  -1  10        126.38        133.67         7.95 o                         
  -1  -1  10          1.21         -0.02         1.38 o                         
   0  -1  10         27.90         30.08         4.05 o                         
   1  -1  10         19.21         19.18         3.41 o                         
   2  -1  10         36.95         43.55         4.99 o                         
   3  -1  10          8.72         11.66         2.95 o                         
   4  -1  10         29.86         32.49         4.42 o                         
   5  -1  10          1.77          1.57         2.00 o                         
  -7   0  10          1.90          0.58         2.49 o                         
  -6   0  10          1.49          1.82         2.47 o                         
  -5   0  10          0.06          0.45         1.20 o                         
  -4   0  10          3.60          4.68         2.30 o                         
  -3   0  10         35.60         31.33         4.70 o                         
  -2   0  10         28.45         26.06         4.10 o                         
  -1   0  10         56.07         60.97         3.10 o                         
   0   0  10          8.08         10.69         1.42 o                         
   1   0  10        238.20        253.78         6.36 o                         
   2   0  10        162.05        185.86         9.88 o                         
   3   0  10         49.17         45.84         4.14 o                         
   4   0  10          0.00          0.90         0.59 o                         
   5   0  10          6.59          5.39         2.05 o                         
   6   0  10          0.08         -1.94         1.94 o                         
  -7   1  10          3.97          9.23         3.77 o                         
  -6   1  10          5.84          5.67         3.05 o                         
  -5   1  10          2.69          0.75         1.76 o                         
  -4   1  10          9.35          6.95         2.88 o                         
  -3   1  10         48.23         52.08         6.05 o                         
  -2   1  10        127.80        133.62         8.73 o                         
  -1   1  10          1.19          0.91         0.78 o                         
   0   1  10         26.62         29.32         3.40 o                         
   1   1  10         19.07         21.79         2.41 o                         
   2   1  10         35.29         33.73         2.93 o                         
   3   1  10          8.65          8.62         2.76 o                         
   4   1  10         30.08         29.75         4.41 o                         
   5   1  10          1.77          2.67         1.48 o                         
  -6   2  10          4.17          6.98         4.04 o                         
  -5   2  10          3.43         -1.70         1.93 o                         
  -4   2  10          8.33          8.28         2.39 o                         
  -3   2  10         55.56         62.98         7.10 o                         
  -2   2  10          0.54         -2.03         2.03 o                         
  -1   2  10         26.21         22.59         3.93 o                         
   0   2  10         15.61         13.32         2.14 o                         
   1   2  10         30.77         28.26         4.14 o                         
   2   2  10          5.71          5.56         1.70 o                         
   3   2  10         71.33         75.11         4.95 o                         
   4   2  10          0.94          1.48         2.15 o                         
  -5   3  10          2.73          3.23         2.96 o                         
  -4   3  10          5.47         -1.68         3.30 o                         
  -3   3  10         81.65         79.77         8.91 o                         
  -2   3  10         49.29         46.58         6.19 o                         
  -1   3  10          4.04          4.83         1.77 o                         
   0   3  10         26.77         24.65         3.01 o                         
   1   3  10         31.86         31.20         3.30 o                         
   2   3  10         55.69         61.39         6.88 o                         
   3   3  10          9.00          8.32         2.87 o                         
   4   3  10         17.36         16.54         5.07 o                         
  -4   4  10         25.66         29.47         6.62 o                         
  -3   4  10          0.61          0.95         1.79 o                         
  -2   4  10          0.58          0.87         2.13 o                         
  -1   4  10         10.45         18.33         3.35 o                         
   0   4  10          9.33          7.15         2.39 o                         
   1   4  10          4.50          5.31         2.66 o                         
   2   4  10         13.10         15.39         3.79 o                         
   3   4  10         12.13         15.69         5.02 o                         
  -3   5  10          1.97          5.25         3.91 o                         
  -2   5  10          3.62          3.40         2.66 o                         
  -1   5  10          6.40          5.16         1.87 o                         
   0   5  10          5.97          7.21         3.89 o                         
  -2  -5  11         14.54         12.73         3.04 o                         
  -1  -5  11          0.00         -0.15         0.80 o                         
   1  -5  11         18.74         14.29         4.18 o                         
  -3  -4  11         15.35         11.94         2.50 o                         
  -2  -4  11          5.46          7.02         2.93 o                         
  -1  -4  11          9.71         10.07         3.00 o                         
   0  -4  11          6.53          5.43         2.55 o                         
   1  -4  11         18.16         14.28         3.53 o                         
  -6  -3  11          0.88          1.60         2.08 o                         
  -5  -3  11          1.92          2.43         3.34 o                         
  -4  -3  11         25.90         22.58         3.67 o                         
  -3  -3  11         15.94         11.54         2.93 o                         
  -2  -3  11         10.59         12.48         3.13 o                         
  -1  -3  11          1.57         -0.77         1.13 o                         
   0  -3  11         22.24         23.05         4.10 o                         
   1  -3  11          6.27          2.69         2.19 o                         
   2  -3  11         35.32         34.24         5.30 o                         
   3  -3  11         16.97         19.51         4.23 o                         
  -7  -2  11          2.88          2.11         2.97 o                         
  -6  -2  11          0.82          1.72         2.80 o                         
  -5  -2  11         14.80         17.16         3.85 o                         
  -4  -2  11         17.10         14.05         3.21 o                         
  -3  -2  11         21.11         20.24         3.80 o                         
  -2  -2  11         11.36          9.72         2.87 o                         
  -1  -2  11         34.33         39.52         4.72 o                         
   0  -2  11          8.62          9.79         2.87 o                         
   1  -2  11         24.56         23.88         4.30 o                         
   2  -2  11          9.72         10.08         3.38 o                         
   3  -2  11         30.51         34.49         5.03 o                         
   4  -2  11          6.99         10.84         2.95 o                         
  -7  -1  11          2.82          1.19         1.33 o                         
  -6  -1  11          1.62         -0.19         1.84 o                         
  -5  -1  11          3.83          2.48         2.66 o                         
  -4  -1  11          3.74          4.63         2.53 o                         
  -3  -1  11         19.78         19.18         1.71 o                         
  -2  -1  11         22.26         21.40         3.77 o                         
  -1  -1  11          9.83          6.51         2.17 o                         
   0  -1  11         51.49         53.14         5.43 o                         
   1  -1  11         33.98         30.84         4.51 o                         
   2  -1  11        149.99        158.99         9.72 o                         
   3  -1  11          8.22          7.15         2.43 o                         
   4  -1  11         21.26         24.13         4.45 o                         
   5  -1  11          8.95          6.94         2.26 o                         
  -7   0  11          0.12          0.56         3.21 o                         
  -6   0  11          2.83          2.45         2.10 o                         
  -5   0  11         11.54         11.70         3.81 o                         
  -4   0  11          2.03         -0.77         1.75 o                         
  -3   0  11         47.73         49.73         5.87 o                         
  -2   0  11         43.41         44.66         5.50 o                         
  -1   0  11         25.84         30.34         2.32 o                         
   0   0  11          1.01          3.09         0.99 o                         
   1   0  11         76.74         77.10         6.75 o                         
   2   0  11          2.36          3.63         1.45 o                         
   3   0  11         61.96         66.19         6.45 o                         
   4   0  11          2.44          2.25         2.29 o                         
   5   0  11         50.14         65.67         6.96 o                         
  -6   1  11          1.59         -2.27         2.27 o                         
  -5   1  11          3.94          3.18         2.69 o                         
  -4   1  11          4.14          4.20         1.95 o                         
  -3   1  11         19.55         23.11         4.28 o                         
  -2   1  11         21.32         22.76         3.72 o                         
  -1   1  11          9.84          8.78         2.47 o                         
   0   1  11         52.41         52.51         3.72 o                         
   1   1  11         34.44         32.05         3.26 o                         
   2   1  11        152.69        154.49         6.31 o                         
   3   1  11          8.31          6.37         2.28 o                         
   4   1  11         21.72         28.93         5.03 o                         
   5   1  11          8.85         11.13         3.08 o                         
  -6   2  11          0.86         -1.08         2.64 o                         
  -5   2  11         15.08         12.63         4.37 o                         
  -4   2  11         17.44         17.24         4.26 o                         
  -3   2  11         22.23         22.43         4.68 o                         
  -2   2  11         11.30         13.14         3.43 o                         
  -1   2  11         34.46         30.32         3.37 o                         
   0   2  11          8.71          7.62         1.84 o                         
   1   2  11         23.35         22.14         2.60 o                         
   2   2  11          9.45          9.86         1.57 o                         
   3   2  11         30.84         29.00         3.23 o                         
   4   2  11          7.14          6.15         2.30 o                         
  -5   3  11          2.00          3.43         2.96 o                         
  -4   3  11         25.61         26.40         5.50 o                         
  -3   3  11         16.20         10.58         3.26 o                         
  -2   3  11         10.70          4.42         2.63 o                         
  -1   3  11          1.71          1.39         1.45 o                         
   0   3  11         23.67         20.03         3.11 o                         
   1   3  11          6.12          5.91         1.32 o                         
   2   3  11         34.80         39.45         5.72 o                         
   3   3  11         17.16         16.26         4.45 o                         
   4   3  11         15.33          9.35         3.24 o                         
  -4   4  11          2.58         -3.15         3.80 o                         
  -3   4  11         15.94          7.12         4.55 o                         
  -2   4  11          5.39          1.70         3.35 o                         
  -1   4  11          9.65          5.59         5.55 o                         
   0   4  11          6.45          2.84         1.70 o                         
   1   4  11         18.75         12.21         4.39 o                         
   2   4  11          0.56          4.63         3.33 o                         
  -3   5  11          2.34         -1.64         3.16 o                         
  -2   5  11         14.57         16.25         5.66 o                         
  -2  -5  12          4.25         10.98         3.06 o                         
  -3  -4  12          3.00          3.70         1.60 o                         
  -2  -4  12         10.16          9.22         2.63 o                         
  -1  -4  12         13.31         10.74         2.71 o                         
   0  -4  12          1.17          2.01         2.16 o                         
  -5  -3  12          3.56          6.13         2.98 o                         
  -4  -3  12          5.97          4.92         2.61 o                         
  -3  -3  12          5.41          2.52         1.88 o                         
  -2  -3  12          5.81          6.11         2.52 o                         
  -1  -3  12          2.12          2.35         1.85 o                         
   0  -3  12         32.46         36.74         5.22 o                         
   1  -3  12         10.89          9.14         2.95 o                         
   2  -3  12          0.63          0.90         1.50 o                         
  -6  -2  12          1.36         -0.12         1.93 o                         
  -5  -2  12          4.01          6.45         2.76 o                         
  -4  -2  12          8.62          4.64         2.30 o                         
  -3  -2  12         11.07         10.39         3.03 o                         
  -2  -2  12          3.23          2.04         2.24 o                         
  -1  -2  12         13.87         16.53         3.31 o                         
   0  -2  12         39.62         40.58         5.10 o                         
   1  -2  12          7.09          5.27         2.33 o                         
   2  -2  12          9.80         10.45         3.49 o                         
   3  -2  12         17.91         14.71         3.75 o                         
  -7  -1  12          1.70         -2.30         2.30 o                         
  -6  -1  12          1.34          0.72         1.29 o                         
  -5  -1  12         20.00         21.05         4.59 o                         
  -4  -1  12          8.18         10.48         3.73 o                         
  -3  -1  12         20.47         20.66         3.91 o                         
  -2  -1  12          3.26          0.67         1.91 o                         
  -1  -1  12          7.61          6.60         3.13 o                         
   0  -1  12         33.86         33.53         4.69 o                         
   1  -1  12          6.13          6.25         2.04 o                         
   2  -1  12         14.11         15.94         3.66 o                         
   3  -1  12          0.69          0.56         0.93 o                         
   4  -1  12         13.15         11.41         3.29 o                         
  -6   0  12          0.25          0.64         2.90 o                         
  -5   0  12          0.28          1.61         2.50 o                         
  -4   0  12          1.85          3.82         3.25 o                         
  -3   0  12          8.72          6.39         2.73 o                         
  -2   0  12         10.15          8.46         1.65 o                         
  -1   0  12         25.86         27.04         3.81 o                         
   0   0  12         10.01         11.86         1.55 o                         
   1   0  12         17.37         17.81         3.77 o                         
   2   0  12         47.47         59.72         6.55 o                         
   3   0  12         26.60         29.60         4.62 o                         
   4   0  12          2.23         -0.48         2.53 o                         
  -6   1  12          1.29          6.35         2.90 o                         
  -5   1  12         19.82         16.59         4.85 o                         
  -4   1  12          7.86          9.36         3.25 o                         
  -3   1  12         21.01         19.84         4.30 o                         
  -2   1  12          3.53          5.95         2.12 o                         
  -1   1  12          7.27          6.32         1.35 o                         
   0   1  12         35.50         36.02         2.65 o                         
   1   1  12          5.82          4.04         1.51 o                         
   2   1  12         13.40         13.64         2.09 o                         
   3   1  12          0.59         -0.48         1.78 o                         
   4   1  12         13.40         20.60         4.34 o                         
  -5   2  12          3.87          5.79         2.49 o                         
  -4   2  12          8.35          6.40         2.78 o                         
  -3   2  12         10.49          9.93         3.12 o                         
  -2   2  12          3.04          3.43         1.86 o                         
  -1   2  12         13.67         13.66         2.48 o                         
   0   2  12         40.47         45.56         3.83 o                         
   1   2  12          6.35          7.60         1.70 o                         
   2   2  12          9.40         11.54         3.44 o                         
   3   2  12         16.97         18.76         2.82 o                         
   4   2  12          0.31          5.78         2.28 o                         
  -4   3  12          5.71          7.46         3.82 o                         
  -3   3  12          5.54          2.53         1.93 o                         
  -2   3  12          5.64          8.97         2.80 o                         
  -1   3  12          2.05          0.10         1.70 o                         
   0   3  12         32.09         34.87         3.64 o                         
   1   3  12         11.05          7.62         3.72 o                         
   2   3  12          0.74          2.06         1.54 o                         
   3   3  12          9.40         15.33         4.01 o                         
  -3   4  12          3.01         -2.51         2.51 o                         
  -2   4  12         10.05          4.20         3.10 o                         
  -1   4  12         13.31         15.27         3.25 o                         
   0   4  12          1.27         -0.53         3.20 o                         
   1   4  12         30.68         35.00         6.52 o                         
  -2   5  12          4.38         -2.68         2.68 o                         
  -3  -4  13          3.73          6.08         2.07 o                         
  -2  -4  13          2.21          3.84         2.30 o                         
  -1  -4  13          0.50          3.05         3.32 o                         
  -4  -3  13          6.60          9.92         2.65 o                         
  -3  -3  13          2.35          0.71         1.57 o                         
  -2  -3  13          0.73         -1.14         2.11 o                         
  -1  -3  13          5.93          6.16         3.24 o                         
   0  -3  13         20.24         16.08         3.75 o                         
  -5  -2  13          1.84          1.08         1.76 o                         
  -4  -2  13         10.11          6.44         2.42 o                         
  -3  -2  13         17.76         23.03         4.28 o                         
  -2  -2  13          2.61          2.29         1.76 o                         
  -1  -2  13          3.34          5.42         2.29 o                         
   0  -2  13          7.36          7.12         2.63 o                         
   1  -2  13         12.50         17.54         3.83 o                         
   2  -2  13         20.10         17.67         4.59 o                         
  -7  -1  13          2.24          7.94         2.91 o                         
  -5  -1  13          0.60          1.95         2.96 o                         
  -4  -1  13         34.86         46.86         6.21 o                         
  -3  -1  13          7.86          7.76         2.82 o                         
  -2  -1  13          9.73         10.88         2.64 o                         
  -1  -1  13          4.34          4.60         2.11 o                         
   0  -1  13         19.17         20.32         3.98 o                         
   1  -1  13          6.35          8.58         2.98 o                         
   2  -1  13         13.19         13.53         3.26 o                         
  -5   0  13          2.91          4.43         2.94 o                         
  -4   0  13          4.84          4.66         2.79 o                         
  -3   0  13          1.60          0.43         1.08 o                         
  -2   0  13          4.36          1.24         1.10 o                         
  -1   0  13         26.00         27.65         4.54 o                         
   0   0  13         30.93         30.23         4.94 o                         
   1   0  13        123.01        151.03        10.43 o                         
   2   0  13          0.82          0.75         1.07 o                         
   3   0  13         13.47         17.87         3.71 o                         
  -5   1  13          0.56         -0.69         0.84 o                         
  -4   1  13         35.32         47.68         6.67 o                         
  -3   1  13          7.87          5.53         2.84 o                         
  -2   1  13          9.71         12.34         2.30 o                         
  -1   1  13          4.06          0.56         1.55 o                         
   0   1  13         19.00         17.94         2.10 o                         
   1   1  13          6.46          6.34         1.44 o                         
   2   1  13         13.52         14.28         4.04 o                         
   3   1  13          5.96          7.79         2.85 o                         
  -4   2  13         10.03         11.40         4.39 o                         
  -3   2  13         17.71         19.82         5.02 o                         
  -2   2  13          2.75         -0.35         2.83 o                         
  -1   2  13          3.47          1.45         1.54 o                         
   0   2  13          6.96          4.29         2.95 o                         
   1   2  13         13.05         11.32         2.28 o                         
   2   2  13         20.68         20.08         3.85 o                         
  -4   3  13          6.77          4.40         2.71 o                         
  -3   3  13          2.38         -0.74         2.06 o                         
  -2   3  13          0.82          1.01         1.00 o                         
  -1   3  13          5.67          3.66         3.01 o                         
   0   3  13         19.76         17.94         2.76 o                         
   1   3  13         18.00         24.37         4.68 o                         
   2   3  13          7.29          9.41         3.45 o                         
  -3   4  13          3.56          6.85         5.01 o                         
  -2   4  13          2.28          2.89         2.18 o                         
  -1   4  13          0.59         -1.80         1.80 o                         
   0   4  13          1.08         -1.43         3.61 o                         
  -4  -3  14          1.43          2.33         2.59 o                         
  -3  -3  14          2.67          1.23         2.09 o                         
  -2  -3  14          4.74          6.01         2.53 o                         
  -1  -3  14          3.05          3.81         2.50 o                         
  -4  -2  14          1.68         -1.49         1.49 o                         
  -3  -2  14          0.17         -1.20         1.20 o                         
  -2  -2  14          5.34          5.30         2.31 o                         
  -1  -2  14          0.13          1.64         1.87 o                         
   0  -2  14         16.12         17.58         4.01 o                         
  -4  -1  14          2.64         -0.34         1.15 o                         
  -3  -1  14          7.70         10.07         3.25 o                         
  -2  -1  14          0.99          3.36         2.10 o                         
  -1  -1  14         12.89         19.92         3.82 o                         
   0  -1  14          5.60          2.18         2.40 o                         
   1  -1  14         28.89         27.77         5.10 o                         
  -4   0  14         29.41         26.39         4.90 o                         
  -3   0  14          0.14          0.34         0.86 o                         
  -2   0  14          2.89          2.63         1.52 o                         
  -1   0  14         14.40         15.36         4.40 o                         
   0   0  14          9.65         13.72         3.95 o                         
   1   0  14          6.65         13.37         3.58 o                         
   2   0  14         10.56         16.85         4.01 o                         
  -4   1  14          2.69          6.07         2.72 o                         
  -3   1  14          7.52         12.45         3.31 o                         
  -2   1  14          0.98         -2.32         2.32 o                         
  -1   1  14         13.19         15.52         3.65 o                         
   0   1  14          5.17          4.57         1.74 o                         
   1   1  14         29.41         30.72         3.41 o                         
   2   1  14          3.07          1.73         2.96 o                         
  -4   2  14          1.77          2.14         1.91 o                         
  -3   2  14          0.16          1.99         2.64 o                         
  -2   2  14          5.44          4.17         1.98 o                         
  -1   2  14          0.18         -0.54         1.38 o                         
   0   2  14         15.81         11.94         3.30 o                         
  -3   3  14          2.55          2.63         4.25 o                         
  -2   3  14          4.59         -0.26         2.86 o                         
  -1   3  14          3.25          2.63         1.67 o                         
   0   3  14          2.21          2.46         3.19 o                         
   1   3  14          2.16          2.66         2.35 o                         
  -2   4  14          0.64          5.22         4.39 o                         
  -4  -2  15          0.01         -2.13         2.13 o                         
  -3  -2  15          3.82          5.77         2.29 o                         
  -2  -2  15          2.21         -1.92         1.92 o                         
  -3  -1  15          0.18         -1.05         2.39 o                         
  -2  -1  15          3.05          4.65         2.90 o                         
  -1  -1  15          9.07          5.75         2.82 o                         
  -3   0  15          1.44          3.06         2.64 o                         
  -2   0  15          2.49          2.92         1.55 o                         
  -1   0  15          0.88          0.92         2.29 o                         
   0   0  15          0.10          3.53         1.87 o                         
  -3   1  15          0.23          4.03         2.27 o                         
  -2   1  15          3.15         -0.73         1.74 o                         
  -1   1  15          9.56         10.74         3.17 o                         
   0   1  15          4.59          6.70         2.98 o                         
   1   1  15         14.68         13.34         3.53 o                         
  -3   2  15          3.91          6.62         3.40 o                         
  -2   2  15          2.07          2.66         2.39 o                         
  -1   2  15          2.64          0.78         1.50 o                         
   0   2  15          4.80          5.04         2.52 o                         
  -2   3  15          1.40          4.06         3.19 o                         
  -1   3  15          7.11         10.51         3.64 o                         
  -1   0  16          0.12          0.69         1.35 o                         
  -2   1  16          1.90          0.11         1.00 o                         
  -1   1  16          4.00          7.55         2.80 o                         
   0   1  16         16.01         15.28         4.10 o                         
  -1   2  16          5.87          8.70         4.14 o                         
                                                                                
